# Supplementary material for: 2,2′-[4,10-Bis(carb­oxy­meth­yl)-4,10-diaza-1,7-diazo­niacyclo­dodecane-1,7-di­yl]diacetate dihydrate
Source: Acta Crystallogr Sect E Struct Rep Online. 2011 Feb 16;67(Pt 3):o644. doi: 10.1107/S1600536811004843 (PMC3052104; doi:10.1107/S1600536811004843)
Supplement: Supplementary file 1 [file e-67-0o644-sup1.cif]

##############################################################################
###                                                                        ###
###        Electronic paper (Acta Crystallographica Section E)             ###
###                                                                        ###
##############################################################################
#                                                                            #
# This CIF contains the data in a paper accepted for publication in Acta     #
# Crystallographica Section E. It conforms to the requirements of Notes      #
# for Authors for Section E, and has been peer reviewed under the auspices   #
# of the IUCr Commission on Journals.                                        #
#                                                                            #
# Full details of the Crystallographic Information File format               #
# are given in the paper "The Crystallographic Information File (CIF):       #
# a New Standard Archive File for Crystallography" by S. R. Hall, F. H.      #
# Allen and I. D. Brown [Acta Cryst. (1991), A47, 655-685].                  #
#                                                                            #
# The current version of the core CIF dictionary is obtainable from          #
# ftp://ftp.iucr.org/pub/cif_core.dic. The current version number is 2.4.    #
#                                                                            #
# Software is freely available for graphical display of the structure(s) in  #
# this CIF.  For information consult the CIF home page http://www.iucr.org/  #
# cif/home.html                                                              #
#                                                                            #
# This file may be used for bona fide research purposes within the           #
# scientific community so long as proper attribution is given to the journal # 
# article from which it was obtained.                                        #
#                                                                            #
##############################################################################
                                             
data_global
_journal_date_recd_electronic     2010-11-09
_journal_date_accepted     2011-02-08
_journal_name_full     'Acta Crystallographica, Section E'
_journal_year     2011
_journal_volume     67
_journal_issue      3
_journal_page_first     o644
_journal_page_last     o644
_journal_paper_category     QO
_journal_coeditor_code     KP2290
_publ_contact_author_name
;
Szalay, Paul
;
_publ_contact_author_address
;
Department of Chemistry
Muskingum University
163 Stormont St
New Concord, OH 43762
;
_publ_contact_author_email
;
pszalay@muskingum.edu
;
_publ_contact_author_fax
;
740-826-8229
;
_publ_contact_author_phone
;
740-826-8231
;
_publ_section_title
;\
2,2'-[4,10-Bis(carboxymethyl)-4,10-diaza-1,7-diazoniacyclododecane-1,7-diyl]\
diacetate dihydrate
;
loop_
    _publ_author_name
    _publ_author_footnote
    _publ_author_address
    'Szalay, Paul S.' .
;
Department of Chemistry
Muskingum University
163 Stormont St
New Concord, OH 43762
USA
;
    'Zeller, Matthias' .
;
Department of Chemistry
Youngstown State University
One University Plaza
Youngstown, OH 44555
USA
;
    'Hunter, Allen D.' .
;
Department of Chemistry
Youngstown State University
One University Plaza
Youngstown, OH 44555
USA
;
data_I
_chemical_name_systematic
;
2,2'-[4,10-Bis(carboxymethyl)-4,10-diaza-1,7-diazoniacyclododecane-1,7-
diyl]diacetate dihydrate
;
_chemical_name_common     ?
_chemical_formula_moiety     'C16 H28 N4 O8, 2(H2 O)'
_chemical_formula_sum     'C16 H32 N4 O10'
_chemical_formula_iupac     'C16 H28 N4 O8, 2H2 O'
_chemical_formula_weight     440.46
_chemical_melting_point     ?
_symmetry_cell_setting     orthorhombic
_symmetry_space_group_name_H-M     'P b c n'
loop_
    _symmetry_equiv_pos_as_xyz
    'x, y, z'
    '-x+1/2, -y+1/2, z+1/2'
    '-x, y, -z+1/2'
    'x+1/2, -y+1/2, -z'
    '-x, -y, -z'
    'x+1/2, y+1/2, -z+1/2'
    'x, -y, z+1/2'
    '-x+1/2, y+1/2, z'
_cell_length_a     17.183(2)
_cell_length_b     6.5826(9)
_cell_length_c     17.983(2)
_cell_angle_alpha     90.00
_cell_angle_beta     90.00
_cell_angle_gamma     90.00
_cell_volume     2034.0(5)
_cell_formula_units_Z     4
_cell_measurement_reflns_used     13988
_cell_measurement_theta_min     0.994182
_cell_measurement_theta_max     28.2841
_cell_measurement_temperature     100(2)
_exptl_crystal_description     block
_exptl_crystal_colour     colourless
_exptl_crystal_size_max     0.43
_exptl_crystal_size_mid     0.27
_exptl_crystal_size_min     0.27
_exptl_crystal_density_diffrn     1.438
_exptl_crystal_density_meas     ?
_exptl_crystal_density_method     'not measured'
_exptl_crystal_F_000     944
_exptl_absorpt_coefficient_mu     0.119
_exptl_absorpt_correction_type     multi-scan
_exptl_absorpt_process_details     '(SADABS; Bruker 2003)'
_exptl_absorpt_correction_T_min     0.810
_exptl_absorpt_correction_T_max     1.000
_exptl_special_details
;
;
_diffrn_ambient_temperature     100(2)
_diffrn_radiation_type     MoK\a
_diffrn_radiation_wavelength     0.71073
_diffrn_radiation_source     'fine-focus sealed tube'
_diffrn_radiation_monochromator     graphite
_diffrn_measurement_device_type     'Bruker SMART APEX CCD'
_diffrn_measurement_method     \w
_diffrn_detector_area_resol_mean     ?
_diffrn_reflns_number     19408
_diffrn_reflns_av_R_equivalents     0.0369
_diffrn_reflns_av_sigmaI/netI     0.0233
_diffrn_reflns_theta_min     2.27
_diffrn_reflns_theta_max     28.27
_diffrn_reflns_theta_full     28.27
_diffrn_measured_fraction_theta_max     0.999
_diffrn_measured_fraction_theta_full     0.999
_diffrn_reflns_limit_h_min     -22
_diffrn_reflns_limit_h_max     22
_diffrn_reflns_limit_k_min     -8
_diffrn_reflns_limit_k_max     8
_diffrn_reflns_limit_l_min     -23
_diffrn_reflns_limit_l_max     23
_diffrn_standards_number     .
_diffrn_standards_interval_time     .
_diffrn_standards_decay_%     ?
_refine_special_details
;
Refinement of <i>F</i>^2^ against ALL reflections. The weighted <i>R</i>-factor
<i>wR</i> and goodness of fit <i>S</i> are based on <i>F</i>^2^, conventional
<i>R</i>-factors <i>R</i> are based on <i>F</i>, with <i>F</i> set to zero for
negative <i>F</i>^2^. The threshold expression of <i>F</i>^2^ >
\s(<i>F</i>^2^) is used only for calculating <i>R</i>-factors(gt) <i>etc</i>.
and is not relevant to the choice of reflections for refinement.
<i>R</i>-factors based on <i>F</i>^2^ are statistically about twice as large
as those based on <i>F</i>, and <i>R</i>- factors based on ALL data will be
even larger.
;
_reflns_number_total     2520
_reflns_number_gt     2236
_reflns_threshold_expression     I>2\s(I)
_refine_ls_structure_factor_coef     Fsqd
_refine_ls_matrix_type     full
_refine_ls_R_factor_all     0.0468
_refine_ls_R_factor_gt     0.0416
_refine_ls_wR_factor_gt     0.1080
_refine_ls_wR_factor_ref     0.1124
_refine_ls_goodness_of_fit_ref     1.076
_refine_ls_restrained_S_all     1.076
_refine_ls_number_reflns     2520
_refine_ls_number_parameters     144
_refine_ls_number_restraints     2
_refine_ls_hydrogen_treatment     mixed
_refine_ls_weighting_scheme     calc
_refine_ls_weighting_details
         'calc w=1/[\s^2^(Fo^2^)+(0.0616P)^2^+0.8651P] where P=(Fo^2^+2Fc^2^)/3'
_atom_sites_solution_hydrogens     geom
_atom_sites_solution_primary     direct
_atom_sites_solution_secondary     difmap
_refine_ls_shift/su_max     0.003
_refine_ls_shift/su_mean     0.000
_refine_diff_density_max     0.697
_refine_diff_density_min     -0.192
_refine_ls_extinction_method     none
_refine_ls_extinction_coef     ?
loop_
    _atom_type_symbol
    _atom_type_description
    _atom_type_scat_dispersion_real
    _atom_type_scat_dispersion_imag
    _atom_type_scat_source
    'C' 'C' 0.0033 0.0016
                         'International Tables Vol C Tables 4.2.6.8 and 6.1.1.4'
    'H' 'H' 0.0000 0.0000
                         'International Tables Vol C Tables 4.2.6.8 and 6.1.1.4'
    'N' 'N' 0.0061 0.0033
                         'International Tables Vol C Tables 4.2.6.8 and 6.1.1.4'
    'O' 'O' 0.0106 0.0060
                         'International Tables Vol C Tables 4.2.6.8 and 6.1.1.4'
_computing_data_collection     'SMART (Bruker, 2001)'
_computing_cell_refinement     'SAINT-Plus (Bruker, 2001)'
_computing_data_reduction     'SAINT-Plus (Bruker, 2001)'
_computing_structure_solution     'SHELXS97 (Sheldrick, 2008)'
_computing_structure_refinement     'SHELXL97 (Sheldrick, 2008)'
_computing_molecular_graphics     'SHELXTL (Sheldrick, 2008)'
_computing_publication_material
                      'SHELXL97 (Sheldrick, 2008) and <i>PLATON</i> Spek (2009)'
loop_
    _atom_site_type_symbol
    _atom_site_label
    _atom_site_fract_x
    _atom_site_fract_y
    _atom_site_fract_z
    _atom_site_U_iso_or_equiv
    _atom_site_adp_type
    _atom_site_calc_flag
    _atom_site_refinement_flags
    _atom_site_occupancy
    _atom_site_disorder_assembly
    _atom_site_disorder_group
    C C1 0.52319(7) 0.29809(18) 0.59684(7) 0.0172(2) Uani d . 1 . .
    H H1A 0.5484 0.1817 0.5716 0.021 Uiso calc R 1 . .
    H H1B 0.5118 0.4028 0.5588 0.021 Uiso calc R 1 . .
    C C2 0.44727(7) 0.22770(18) 0.63205(7) 0.0169(2) Uani d . 1 . .
    H H2A 0.4101 0.1899 0.5923 0.020 Uiso calc R 1 . .
    H H2B 0.4573 0.1052 0.6625 0.020 Uiso calc R 1 . .
    C C3 0.35164(7) 0.29561(18) 0.72810(7) 0.0161(2) Uani d . 1 . .
    H H3A 0.3257 0.1827 0.7015 0.019 Uiso calc R 1 . .
    H H3B 0.3118 0.3994 0.7398 0.019 Uiso calc R 1 . .
    C C4 0.61331(7) 0.21651(18) 0.70032(7) 0.0165(2) Uani d . 1 . .
    H H4A 0.6542 0.1467 0.6711 0.020 Uiso calc R 1 . .
    H H4B 0.5724 0.1157 0.7123 0.020 Uiso calc R 1 . .
    C C5 0.64046(7) 0.50850(18) 0.61660(7) 0.0175(2) Uani d . 1 . .
    H H5A 0.6619 0.4297 0.5744 0.021 Uiso calc R 1 . .
    H H5B 0.6833 0.5319 0.6524 0.021 Uiso calc R 1 . .
    C C6 0.61183(7) 0.71385(19) 0.58773(7) 0.0190(3) Uani d . 1 . .
    C C7 0.37872(7) 0.54695(18) 0.63298(7) 0.0167(2) Uani d . 1 . .
    H H7A 0.3332 0.4922 0.6058 0.020 Uiso calc R 1 . .
    H H7B 0.4178 0.5900 0.5957 0.020 Uiso calc R 1 . .
    C C8 0.35349(7) 0.73022(18) 0.67787(7) 0.0187(3) Uani d . 1 . .
    N N1 0.57832(6) 0.38475(15) 0.65388(5) 0.0147(2) Uani d . 1 . .
    H H1 0.5502 0.4699 0.6852 0.018 Uiso calc R 1 . .
    N N2 0.41201(5) 0.38638(15) 0.67930(6) 0.0156(2) Uani d . 1 . .
    O O1 0.66535(6) 0.81050(15) 0.55408(6) 0.0293(2) Uani d . 1 . .
    O O2 0.54404(5) 0.76758(14) 0.59796(6) 0.0248(2) Uani d . 1 . .
    O O3 0.31304(5) 0.86834(13) 0.64068(5) 0.0201(2) Uani d . 1 . .
    H H3 0.3110 0.8356 0.5956 0.030 Uiso calc R 1 . .
    O O4 0.36798(7) 0.75428(15) 0.74325(5) 0.0286(2) Uani d . 1 . .
    O O5 0.29964(6) 0.82984(15) 0.50131(5) 0.0218(2) Uani d D 1 . .
    H H5C 0.2571(9) 0.800(3) 0.4810(9) 0.033 Uiso d D 1 . .
    H H5D 0.3139(11) 0.942(2) 0.4806(10) 0.033 Uiso d D 1 . .
loop_
    _atom_site_aniso_label
    _atom_site_aniso_U_11
    _atom_site_aniso_U_22
    _atom_site_aniso_U_33
    _atom_site_aniso_U_12
    _atom_site_aniso_U_13
    _atom_site_aniso_U_23
    C1 0.0153(5) 0.0185(5) 0.0176(5) -0.0004(4) -0.0003(4) -0.0007(4)
    C2 0.0144(5) 0.0160(5) 0.0204(6) -0.0006(4) -0.0001(4) -0.0015(4)
    C3 0.0124(5) 0.0153(5) 0.0205(6) -0.0014(4) -0.0004(4) -0.0014(4)
    C4 0.0159(5) 0.0127(5) 0.0209(6) 0.0024(4) -0.0001(4) 0.0018(4)
    C5 0.0141(5) 0.0164(5) 0.0219(6) -0.0006(4) 0.0033(4) 0.0026(4)
    C6 0.0210(6) 0.0160(5) 0.0201(6) -0.0001(4) -0.0001(4) 0.0014(4)
    C7 0.0148(5) 0.0157(5) 0.0195(5) 0.0005(4) -0.0017(4) 0.0005(4)
    C8 0.0183(6) 0.0143(5) 0.0236(6) -0.0037(4) 0.0004(4) 0.0004(4)
    N1 0.0132(4) 0.0137(5) 0.0173(5) 0.0007(3) 0.0010(3) 0.0008(4)
    N2 0.0127(4) 0.0142(5) 0.0198(5) 0.0004(3) 0.0003(4) 0.0010(4)
    O1 0.0287(5) 0.0212(5) 0.0381(6) 0.0002(4) 0.0111(4) 0.0102(4)
    O2 0.0187(5) 0.0196(4) 0.0361(5) 0.0025(4) -0.0007(4) 0.0035(4)
    O3 0.0218(4) 0.0158(4) 0.0227(4) 0.0021(3) 0.0013(3) -0.0007(3)
    O4 0.0445(6) 0.0186(5) 0.0227(5) -0.0021(4) -0.0053(4) -0.0026(4)
    O5 0.0234(5) 0.0173(4) 0.0246(5) 0.0009(4) -0.0023(4) 0.0023(3)
_geom_special_details
;
All e.s.d.'s (except the e.s.d. in the dihedral angle between two l.s. planes)
are estimated using the full covariance matrix. The cell e.s.d.'s are taken
into account individually in the estimation of e.s.d.'s in distances, angles
and torsion angles; correlations between e.s.d.'s in cell parameters are only
used when they are defined by crystal symmetry. An approximate (isotropic)
treatment of cell e.s.d.'s is used for estimating e.s.d.'s involving l.s.
planes.
;
loop_
    _geom_bond_atom_site_label_1
    _geom_bond_atom_site_label_2
    _geom_bond_site_symmetry_2
    _geom_bond_distance
    _geom_bond_publ_flag
    C1 N1 . 1.5082(15) ?
    C1 C2 . 1.5223(16) ?
    C1 H1A . 0.9900 ?
    C1 H1B . 0.9900 ?
    C2 N2 . 1.4765(15) ?
    C2 H2A . 0.9900 ?
    C2 H2B . 0.9900 ?
    C3 N2 . 1.4844(15) ?
    C3 C4 3_656 1.5136(16) ?
    C3 H3A . 0.9900 ?
    C3 H3B . 0.9900 ?
    C4 N1 . 1.5117(15) ?
    C4 C3 3_656 1.5136(17) ?
    C4 H4A . 0.9900 ?
    C4 H4B . 0.9900 ?
    C5 N1 . 1.5011(15) ?
    C5 C6 . 1.5294(17) ?
    C5 H5A . 0.9900 ?
    C5 H5B . 0.9900 ?
    C6 O2 . 1.2312(16) ?
    C6 O1 . 1.2715(16) ?
    C7 N2 . 1.4622(15) ?
    C7 C8 . 1.5149(17) ?
    C7 H7A . 0.9900 ?
    C7 H7B . 0.9900 ?
    C8 O4 . 1.2122(16) ?
    C8 O3 . 1.3255(15) ?
    N1 H1 . 0.9300 ?
    O3 H3 . 0.8400 ?
    O5 H5C . 0.840(15) ?
    O5 H5D . 0.865(15) ?
loop_
    _geom_angle_atom_site_label_1
    _geom_angle_atom_site_label_2
    _geom_angle_atom_site_label_3
    _geom_angle_site_symmetry_1
    _geom_angle_site_symmetry_3
    _geom_angle
    _geom_angle_publ_flag
    N1 C1 C2 . . 111.75(10) ?
    N1 C1 H1A . . 109.3 ?
    C2 C1 H1A . . 109.3 ?
    N1 C1 H1B . . 109.3 ?
    C2 C1 H1B . . 109.3 ?
    H1A C1 H1B . . 107.9 ?
    N2 C2 C1 . . 112.06(10) ?
    N2 C2 H2A . . 109.2 ?
    C1 C2 H2A . . 109.2 ?
    N2 C2 H2B . . 109.2 ?
    C1 C2 H2B . . 109.2 ?
    H2A C2 H2B . . 107.9 ?
    N2 C3 C4 . 3_656 111.30(9) ?
    N2 C3 H3A . . 109.4 ?
    C4 C3 H3A 3_656 . 109.4 ?
    N2 C3 H3B . . 109.4 ?
    C4 C3 H3B 3_656 . 109.4 ?
    H3A C3 H3B . . 108.0 ?
    N1 C4 C3 . 3_656 112.09(9) ?
    N1 C4 H4A . . 109.2 ?
    C3 C4 H4A 3_656 . 109.2 ?
    N1 C4 H4B . . 109.2 ?
    C3 C4 H4B 3_656 . 109.2 ?
    H4A C4 H4B . . 107.9 ?
    N1 C5 C6 . . 113.73(10) ?
    N1 C5 H5A . . 108.8 ?
    C6 C5 H5A . . 108.8 ?
    N1 C5 H5B . . 108.8 ?
    C6 C5 H5B . . 108.8 ?
    H5A C5 H5B . . 107.7 ?
    O2 C6 O1 . . 127.71(12) ?
    O2 C6 C5 . . 120.50(11) ?
    O1 C6 C5 . . 111.78(11) ?
    N2 C7 C8 . . 112.59(10) ?
    N2 C7 H7A . . 109.1 ?
    C8 C7 H7A . . 109.1 ?
    N2 C7 H7B . . 109.1 ?
    C8 C7 H7B . . 109.1 ?
    H7A C7 H7B . . 107.8 ?
    O4 C8 O3 . . 120.49(12) ?
    O4 C8 C7 . . 124.21(12) ?
    O3 C8 C7 . . 115.30(11) ?
    C5 N1 C1 . . 110.39(9) ?
    C5 N1 C4 . . 111.18(9) ?
    C1 N1 C4 . . 110.39(9) ?
    C5 N1 H1 . . 108.3 ?
    C1 N1 H1 . . 108.3 ?
    C4 N1 H1 . . 108.3 ?
    C7 N2 C2 . . 110.13(9) ?
    C7 N2 C3 . . 110.75(9) ?
    C2 N2 C3 . . 110.02(9) ?
    C8 O3 H3 . . 109.5 ?
    H5C O5 H5D . . 105.1(18) ?
loop_
    _geom_torsion_atom_site_label_1
    _geom_torsion_atom_site_label_2
    _geom_torsion_atom_site_label_3
    _geom_torsion_atom_site_label_4
    _geom_torsion_site_symmetry_1
    _geom_torsion_site_symmetry_2
    _geom_torsion_site_symmetry_3
    _geom_torsion_site_symmetry_4
    _geom_torsion
    _geom_torsion_publ_flag
    N1 C1 C2 N2 . . . . 51.11(13) ?
    N1 C5 C6 O2 . . . . 2.30(17) ?
    N1 C5 C6 O1 . . . . -177.48(11) ?
    N2 C7 C8 O4 . . . . 8.99(17) ?
    N2 C7 C8 O3 . . . . -170.88(10) ?
    C6 C5 N1 C1 . . . . 73.84(12) ?
    C6 C5 N1 C4 . . . . -163.30(10) ?
    C2 C1 N1 C5 . . . . -162.75(9) ?
    C2 C1 N1 C4 . . . . 73.93(12) ?
    C3 C4 N1 C5 3_656 . . . 74.84(12) ?
    C3 C4 N1 C1 3_656 . . . -162.30(9) ?
    C8 C7 N2 C2 . . . . -170.60(9) ?
    C8 C7 N2 C3 . . . . 67.48(12) ?
    C1 C2 N2 C7 . . . . 73.24(12) ?
    C1 C2 N2 C3 . . . . -164.40(10) ?
    C4 C3 N2 C7 3_656 . . . -150.74(10) ?
    C4 C3 N2 C2 3_656 . . . 87.27(11) ?
loop_
    _geom_hbond_atom_site_label_D
    _geom_hbond_atom_site_label_H
    _geom_hbond_atom_site_label_A
    _geom_hbond_site_symmetry_A
    _geom_hbond_distance_DH
    _geom_hbond_distance_HA
    _geom_hbond_distance_DA
    _geom_hbond_angle_DHA
    O3 H3 O5 . 0.84 1.71 2.5295(14) 166
    N1 H1 N2 . 0.93 2.44 2.8940(14) 110
    O5 H5D O1 5_676 0.863(14) 1.779(15) 2.6380(14) 172.7(18)
    O5 H5C O1 4_466 0.839(14) 1.848(15) 2.6776(14) 169.5(19)
