# Supplementary material for: 2,2′-[4,10-Bis(carb­oxy­meth­yl)-4,10-diaza-1,7-diazo­niacyclo­dodecane-1,7-di­yl]diacetate dihydrate
Source: Acta Crystallogr Sect E Struct Rep Online. 2011 Feb 16;67(Pt 3):o644. doi: 10.1107/S1600536811004843 (PMC3052104; doi:10.1107/S1600536811004843)
Supplement: Supplementary file 2 [file e-67-0o644-Isup2.hkl]

# 
# h,k,l, Fc-squared, Fo-squared, sigma(Fo-squared) and status flag 
# 
data_I
_shelx_title ' 03pso1am1 in Pbcn' 
_shelx_refln_list_code          4 
_shelx_F_calc_maximum      262.39 
_exptl_crystal_F_000       944.00 
_reflns_d_resolution_high  0.7504 
 
loop_ 
 _symmetry_equiv_pos_as_xyz 
 'x, y, z' 
 '-x+1/2, -y+1/2, z+1/2' 
 '-x, y, -z+1/2' 
 'x+1/2, -y+1/2, -z' 
 '-x, -y, -z' 
 'x-1/2, y-1/2, -z-1/2' 
 'x, -y, z-1/2' 
 '-x-1/2, y-1/2, z' 
 
_cell_length_a    17.1830 
_cell_length_b     6.5826 
_cell_length_c    17.9825 
_cell_angle_alpha  90.000 
_cell_angle_beta   90.000 
_cell_angle_gamma  90.000 
 
_shelx_F_squared_multiplier     1.000 
 
loop_ 
 _refln_index_h 
 _refln_index_k 
 _refln_index_l 
 _refln_F_squared_calc 
 _refln_F_squared_meas 
 _refln_F_squared_sigma 
 _refln_observed_status 
   2   0   0     1149.59     1512.05     39.60 o 
   4   0   0    67166.56    78840.07   2044.22 o 
   6   0   0     5876.59     7562.34    196.91 o 
   8   0   0     1876.53     2013.90     53.58 o 
  10   0   0      627.43      727.33     20.71 o 
  12   0   0     1423.96     1550.02     42.24 o 
  14   0   0       33.52       26.04      4.62 o 
  16   0   0       23.06       35.90      7.35 o 
  18   0   0      644.08      619.61     25.11 o 
  20   0   0      154.54      150.78     11.84 o 
  22   0   0        0.77       -4.16      5.69 o 
   1   1   0    11034.06    11059.09    203.08 o 
   3   1   0       15.68       27.83      1.33 o 
   5   1   0    17594.86    20161.42    369.76 o 
   7   1   0     1355.10     1629.11     30.78 o 
   9   1   0      977.93     1144.41     22.21 o 
  11   1   0      255.32      252.57      6.15 o 
  13   1   0     1460.93     1392.36     31.76 o 
  15   1   0       50.13       47.26      3.97 o 
  17   1   0      397.71      382.52     12.25 o 
  19   1   0      345.38      297.00     11.37 o 
  21   1   0       22.67       26.10      4.73 o 
   0   2   0    68848.51    71343.96   1850.61 o 
   2   2   0     1246.24     1348.03     25.33 o 
   4   2   0     1642.80     1657.72     31.22 o 
   6   2   0     1914.06     2091.53     39.39 o 
   8   2   0       12.51       23.60      1.72 o 
  10   2   0     1794.19     1934.56     36.94 o 
  12   2   0     1596.22     1649.58     31.99 o 
  14   2   0      427.78      401.24     12.04 o 
  16   2   0      156.77      144.17      6.73 o 
  18   2   0      235.61      230.50      9.08 o 
  20   2   0      616.91      562.10     17.14 o 
  22   2   0      154.35      167.66      8.97 o 
   1   3   0     1835.53     1706.13     32.28 o 
   3   3   0    11771.25    12370.13    227.47 o 
   5   3   0     5226.93     5710.19    105.62 o 
   7   3   0       61.27       68.79      2.80 o 
   9   3   0      846.01      903.79     18.38 o 
  11   3   0       45.21       51.49      2.90 o 
  13   3   0     1982.24     1938.28     41.33 o 
  15   3   0      273.23      286.17      9.88 o 
  17   3   0      633.46      602.68     17.44 o 
  19   3   0      108.10       97.52      6.63 o 
  21   3   0       67.74       80.19      8.16 o 
   0   4   0     2886.08     2815.37     74.80 o 
   2   4   0     1080.84     1039.20     20.44 o 
   4   4   0     2352.80     2372.25     44.94 o 
   6   4   0     1101.33     1214.56     23.89 o 
   8   4   0     6192.30     6378.90    118.40 o 
  10   4   0     6101.93     6433.92    131.17 o 
  12   4   0     4200.35     4132.25     78.00 o 
  14   4   0        0.27       -1.19      2.95 o 
  16   4   0        1.64       -2.87      3.15 o 
  18   4   0      560.56      551.24     45.73 o 
  20   4   0      326.27      335.61     18.45 o 
   1   5   0      520.39      505.05     11.03 o 
   3   5   0      114.27      116.75      4.32 o 
   5   5   0      286.96      259.82      6.79 o 
   7   5   0     3822.56     3812.92     71.84 o 
   9   5   0      156.51      149.48      5.88 o 
  11   5   0      700.73      661.98     16.27 o 
  13   5   0        1.25        4.09      2.87 o 
  15   5   0       75.21       72.01      8.36 o 
  17   5   0      138.17      130.63     26.54 o 
   0   6   0      279.56      244.83     12.08 o 
   2   6   0     1561.01     1532.68     37.56 o 
   4   6   0      287.29      287.49     10.69 o 
   6   6   0      872.69      842.47     19.79 o 
   8   6   0      177.99      175.90      6.76 o 
  10   6   0      309.98      300.60      9.41 o 
  12   6   0       82.10       92.22      6.10 o 
  14   6   0       16.47       17.15      5.88 o 
  16   6   0        2.66        4.67      5.88 o 
   1   7   0       21.30       18.76      3.56 o 
   3   7   0      352.72      331.97     11.20 o 
   5   7   0      408.08      391.05     14.75 o 
   7   7   0      201.04      185.25      9.43 o 
   9   7   0      149.44      159.02      9.10 o 
  11   7   0      127.82      155.71      8.96 o 
  13   7   0       18.96       21.10      7.35 o 
   0   8   0      399.29      495.97     21.85 o 
   2   8   0      101.33      110.85     11.79 o 
   4   8   0      147.72      153.53      9.21 o 
   6   8   0      217.22      230.64     11.45 o 
   8   8   0      122.16      131.27      8.93 o 
   1   1   1     1210.24      963.65     12.23 o 
   2   1   1      239.74      303.49      4.24 o 
   3   1   1     8288.70     9003.86    116.84 o 
   4   1   1     6847.75     7576.38     98.49 o 
   5   1   1     1845.16     2187.54     28.86 o 
   6   1   1      819.25      773.41     10.64 o 
   7   1   1     3360.97     3939.41     51.70 o 
   8   1   1     1897.16     2165.93     28.82 o 
   9   1   1       22.85       25.52      1.20 o 
  10   1   1      173.87      177.42      3.30 o 
  11   1   1      805.17      833.95     11.85 o 
  12   1   1      872.08      895.16     12.71 o 
  13   1   1      851.60      808.48     13.04 o 
  14   1   1       42.56       43.60      2.70 o 
  15   1   1      117.46      128.22      4.82 o 
  16   1   1     2676.49     2618.57     43.95 o 
  17   1   1      135.18      135.81      4.69 o 
  18   1   1      349.39      316.02      7.75 o 
  19   1   1       24.48       25.37      2.91 o 
  20   1   1       50.66       61.01      3.97 o 
  21   1   1       64.65       61.79      4.10 o 
  22   1   1       11.20       10.93      3.21 o 
   0   2   1     8932.10     9368.14    172.18 o 
   1   2   1     1770.18     1609.50     21.31 o 
   2   2   1        7.38       15.51      0.81 o 
   3   2   1     3916.22     4222.56     55.20 o 
   4   2   1        2.11        3.36      0.73 o 
   5   2   1      241.39      230.71      3.70 o 
   6   2   1       19.23        9.34      0.89 o 
   7   2   1        8.31       18.33      1.10 o 
   8   2   1     3305.03     3735.97     49.27 o 
   9   2   1     2552.48     2710.34     36.04 o 
  10   2   1      339.51      366.98      5.82 o 
  11   2   1     1433.16     1561.29     22.31 o 
  12   2   1     1685.55     1677.81     22.98 o 
  13   2   1       68.14       73.84      2.74 o 
  14   2   1       62.66       42.31      2.73 o 
  15   2   1      183.69      201.72      5.55 o 
  16   2   1      156.17      172.47      5.18 o 
  17   2   1       94.97       93.19      4.03 o 
  18   2   1      892.86      904.99     17.25 o 
  19   2   1      327.74      309.12      7.94 o 
  20   2   1       20.13       26.62      3.20 o 
  21   2   1       43.25       50.70      3.96 o 
  22   2   1      120.06      125.81      6.15 o 
   1   3   1     2272.54     2259.48     29.96 o 
   2   3   1     3816.09     3892.60     51.03 o 
   3   3   1       41.97       26.00      1.52 o 
   4   3   1      391.45      396.89      5.97 o 
   5   3   1     1823.02     1907.25     25.52 o 
   6   3   1      692.79      779.51     11.04 o 
   7   3   1       36.20       83.47      2.10 o 
   8   3   1      143.84      142.81      2.98 o 
   9   3   1       59.78       76.06      2.24 o 
  10   3   1      190.70      182.65      3.67 o 
  11   3   1       10.83        8.90      1.33 o 
  12   3   1        0.57        1.32      1.25 o 
  13   3   1      798.45      766.08     11.59 o 
  14   3   1      541.10      520.16      9.87 o 
  15   3   1        0.24       -0.96      1.90 o 
  16   3   1      697.19      654.87     12.99 o 
  17   3   1      600.75      638.34     12.91 o 
  18   3   1        3.10        4.39      2.49 o 
  19   3   1      104.49      111.68      5.54 o 
  20   3   1       11.76        8.87      3.14 o 
  21   3   1       39.87       34.01      4.03 o 
   0   4   1      163.18      218.06     18.12 o 
   1   4   1      235.12      267.56      4.66 o 
   2   4   1       82.36       97.68      3.09 o 
   3   4   1      173.43      164.26      3.16 o 
   4   4   1       31.34       91.53     15.77 o 
   5   4   1       31.28       35.35      1.60 o 
   6   4   1     1358.21     1420.41     19.54 o 
   7   4   1     1612.42     1590.84     21.80 o 
   9   4   1      770.90      768.75     12.56 o 
  10   4   1      325.66      353.01     26.49 o 
  11   4   1     1209.86     1218.40     17.32 o 
  12   4   1       11.96       27.42      5.55 o 
  13   4   1      297.11      296.56      6.94 o 
  14   4   1       28.24       30.29      2.52 o 
  15   4   1      200.41      206.62      5.90 o 
  16   4   1       18.96       16.25      3.14 o 
  17   4   1      127.12      128.15      5.83 o 
  18   4   1      100.57      104.35      5.65 o 
  19   4   1        0.01       -1.05      5.00 o 
  20   4   1       13.76       16.48      5.78 o 
   1   5   1     1046.22     1007.57     14.29 o 
   2   5   1      235.74      244.88      4.48 o 
   3   5   1      185.61      186.93      3.77 o 
   4   5   1        0.02        0.08      1.34 o 
   5   5   1     1282.31     1266.17     18.59 o 
   6   5   1     2215.25     2280.52     32.32 o 
   7   5   1      484.40      466.23     12.11 o 
   8   5   1        6.58       11.24      1.67 o 
   9   5   1      117.02      105.22      3.28 o 
  10   5   1       46.16       52.59      2.54 o 
  11   5   1      453.26      436.88      9.25 o 
  12   5   1       41.55       47.91      2.84 o 
  13   5   1      109.16      111.10      4.90 o 
  14   5   1      419.89      401.10     10.65 o 
  15   5   1       41.64       35.62      4.06 o 
  16   5   1        0.07       -1.05      3.38 o 
  17   5   1      166.24      171.41      8.71 o 
  18   5   1       62.26       65.14      6.28 o 
   0   6   1     1951.58     1751.76     42.45 o 
   1   6   1      258.88      246.78      7.60 o 
   2   6   1        0.98       -1.47      1.82 o 
   3   6   1       24.54       26.08      2.37 o 
   4   6   1     1106.16     1077.54     18.23 o 
   5   6   1        7.06        0.68      1.71 o 
   6   6   1      861.55      849.17     14.09 o 
   7   6   1     1168.83     1177.93     18.82 o 
   8   6   1       11.76       20.03      2.29 o 
   9   6   1       85.57       85.27      3.45 o 
  10   6   1      824.08      783.68     14.21 o 
  11   6   1        4.78        5.18      2.26 o 
  12   6   1        0.31       -0.11      2.82 o 
  13   6   1       35.47       38.86      4.69 o 
  14   6   1       61.08       71.43      5.99 o 
  15   6   1       24.94       40.48      5.14 o 
  16   6   1      300.33      289.45     12.13 o 
   1   7   1       25.80       17.98      2.51 o 
   2   7   1        0.21        3.52      2.10 o 
   3   7   1       66.61       61.28      3.72 o 
   4   7   1      169.54      160.04      5.61 o 
   5   7   1      369.68      351.61      8.90 o 
   6   7   1      321.29      326.22     13.07 o 
   7   7   1      583.20      604.60     14.55 o 
   8   7   1       65.47       66.20      4.76 o 
   9   7   1       23.11       24.54      3.27 o 
  10   7   1      307.11      327.64      9.67 o 
  11   7   1      306.84      321.33      9.55 o 
  12   7   1      107.92      116.25     10.16 o 
  13   7   1       48.30       48.38      5.61 o 
   0   8   1        8.08       11.30      4.07 o 
   1   8   1       74.94       70.27      4.74 o 
   2   8   1       20.13       24.74      3.61 o 
   3   8   1        9.48        8.16      3.03 o 
   4   8   1        4.64        1.05      2.78 o 
   5   8   1      158.20      172.28      8.33 o 
   6   8   1        2.30        0.89      2.83 o 
   7   8   1      801.50      879.04     25.87 o 
   8   8   1        1.56        4.74      3.12 o 
   9   8   1        0.21        5.50      3.59 o 
   0   0   2     4674.48     4652.26    121.16 o 
   1   0   2      100.66       86.58      2.80 o 
   2   0   2     1715.75     1999.16     40.54 o 
   3   0   2     4713.18     5445.81    109.85 o 
   4   0   2    24565.66    27433.65    551.43 o 
   5   0   2     2243.55     2345.29     47.84 o 
   6   0   2     1642.68     1909.33     39.37 o 
   7   0   2      178.72      252.86      6.26 o 
   8   0   2     4532.25     5310.23    107.73 o 
   9   0   2     3437.62     3908.28     79.83 o 
  10   0   2      750.94      730.56     16.35 o 
  11   0   2       23.23       33.15      2.66 o 
  12   0   2       65.45       81.99      3.58 o 
  13   0   2      193.10      199.30      6.17 o 
  14   0   2      817.91      840.31     19.33 o 
  15   0   2      227.03      215.43      8.06 o 
  16   0   2        3.74        9.39      2.86 o 
  17   0   2      167.58      183.74      7.65 o 
  18   0   2      224.42      185.04      8.06 o 
  19   0   2      135.63      140.55      9.08 o 
  20   0   2        1.50        0.94      3.56 o 
  21   0   2        0.08        3.33      3.86 o 
  22   0   2      183.20      199.52      9.38 o 
   1   1   2     1376.32     1502.80     20.68 o 
   2   1   2      441.27      399.38      5.56 o 
   3   1   2     1900.21     2011.58     26.40 o 
   4   1   2      602.00      702.49      9.58 o 
   5   1   2       67.66       56.86      1.43 o 
   6   1   2     2091.20     2282.49     30.17 o 
   7   1   2      912.24      988.47     13.53 o 
   8   1   2      332.04      344.82      5.27 o 
   9   1   2       83.02       76.06      1.87 o 
  10   1   2      233.86      240.90      5.00 o 
  11   1   2      168.22      203.70      3.94 o 
  12   1   2        3.05        3.21      1.24 o 
  13   1   2       72.05       83.22      2.79 o 
  14   1   2       26.74       32.23      2.17 o 
  15   1   2       13.96       16.40      2.23 o 
  16   1   2      415.95      394.85      8.62 o 
  17   1   2      202.83      180.43      5.41 o 
  18   1   2       39.71       45.06      3.31 o 
  19   1   2        0.05        0.33      2.37 o 
  20   1   2      183.96      180.44      6.05 o 
  21   1   2       10.15        7.69      2.80 o 
  22   1   2      107.84      102.75      5.15 o 
   0   2   2      445.47      419.92      8.43 o 
   1   2   2       65.70       98.99      2.19 o 
   2   2   2       62.72       49.48      1.42 o 
   3   2   2     1860.71     1931.92     25.59 o 
   4   2   2     8530.52     9416.93    122.44 o 
   5   2   2     1328.12     1385.60     18.64 o 
   6   2   2      247.39      228.42      3.74 o 
   7   2   2       56.44       43.25      1.56 o 
   8   2   2     4354.97     5136.00     67.42 o 
   9   2   2       62.89       53.88      1.76 o 
  10   2   2      780.30      841.54     11.95 o 
  11   2   2     2761.38     2893.12     40.33 o 
  12   2   2       96.04      113.12      3.01 o 
  13   2   2     1314.09     1324.29     20.39 o 
  14   2   2      622.30      621.63     11.24 o 
  15   2   2      884.25      900.67     16.63 o 
  16   2   2       27.40       28.99      2.65 o 
  17   2   2      307.49      318.50      7.75 o 
  18   2   2       47.09       52.41      3.42 o 
  19   2   2      694.06      628.99     13.02 o 
  20   2   2       26.36       32.73      3.40 o 
  21   2   2       10.65       16.88      3.34 o 
  22   2   2       26.25       31.83      4.12 o 
   1   3   2      762.27      844.01     11.64 o 
   2   3   2       11.59       20.15      1.09 o 
   3   3   2     3515.47     3770.10     51.77 o 
   4   3   2      149.92      163.81      2.98 o 
   5   3   2     1144.23     1110.06     15.22 o 
   6   3   2     1211.75     1337.46     18.25 o 
   7   3   2      148.01      124.18      2.70 o 
   8   3   2      758.84      812.65     11.60 o 
   9   3   2      607.61      561.20      8.44 o 
  10   3   2        0.71        1.61      1.10 o 
  11   3   2       13.90       15.53      1.44 o 
  12   3   2     1501.25     1539.03     22.33 o 
  13   3   2      414.43      409.73      7.62 o 
  14   3   2      231.50      241.22      5.73 o 
  15   3   2       75.11       79.59      4.28 o 
  16   3   2       10.63       11.94      2.48 o 
  17   3   2      636.08      615.23     12.58 o 
  18   3   2      630.34      605.18     15.18 o 
  19   3   2       29.81       27.16      3.48 o 
  20   3   2       60.83       56.73      4.39 o 
  21   3   2       96.61      107.17      6.20 o 
   0   4   2      353.24      310.65      9.85 o 
   1   4   2     1124.36     1141.66     15.71 o 
   2   4   2      692.83      745.32     10.64 o 
   3   4   2       14.36       17.47      1.17 o 
   4   4   2      850.30      883.40     12.48 o 
   5   4   2       14.99       19.83      1.37 o 
   6   4   2      853.27      861.56     12.31 o 
   7   4   2      321.83      330.10      7.71 o 
   8   4   2     1108.91     1126.95     16.58 o 
   9   4   2       11.04       24.60      2.54 o 
  10   4   2      144.24      161.40      7.05 o 
  11   4   2     1119.44     1080.86     15.53 o 
  12   4   2      619.55      647.20     10.53 o 
  13   4   2      300.92      308.77      6.42 o 
  14   4   2      173.68      165.73      5.52 o 
  15   4   2      272.11      278.35      9.11 o 
  16   4   2       76.68       70.10      4.54 o 
  17   4   2        2.86       11.56      3.10 o 
  18   4   2        2.24       -0.54      2.96 o 
  19   4   2      180.37      193.35      7.54 o 
  20   4   2       57.97       61.96      6.36 o 
   1   5   2        8.68       14.74      1.46 o 
   2   5   2       69.50       81.67      2.98 o 
   3   5   2      834.09      825.39     12.59 o 
   4   5   2      567.63      518.69     11.28 o 
   5   5   2     1562.62     1442.32     20.97 o 
   6   5   2       83.29       78.08      3.02 o 
   7   5   2      182.71      170.62      4.01 o 
   8   5   2       48.58       53.52      2.83 o 
   9   5   2      887.89      876.25     13.62 o 
  10   5   2      630.76      601.59     10.52 o 
  11   5   2      164.43      175.52      4.59 o 
  12   5   2       41.44       42.17      2.83 o 
  13   5   2      133.86      131.19      4.66 o 
  14   5   2        8.78        7.32      2.78 o 
  15   5   2       34.47       24.13      3.87 o 
  16   5   2       58.18       53.96      4.78 o 
  17   5   2       95.90       96.26      8.01 o 
  18   5   2        6.12        6.75      4.35 o 
   0   6   2     2077.04     2020.88     48.52 o 
   1   6   2      165.30      141.23      3.85 o 
   2   6   2      281.50      257.54      6.00 o 
   3   6   2       59.93       47.27      2.70 o 
   4   6   2      469.92      431.10      8.54 o 
   5   6   2      404.43      396.30      8.07 o 
   6   6   2       95.66      103.39      4.29 o 
   7   6   2        1.37       -0.90      1.92 o 
   8   6   2        5.22       10.11      2.17 o 
   9   6   2      241.26      253.10      6.86 o 
  10   6   2       32.96       38.44      2.83 o 
  11   6   2      148.99      158.16      4.94 o 
  12   6   2       48.02       47.68      3.44 o 
  13   6   2       56.94       50.98      4.71 o 
  14   6   2      100.15      100.81      7.80 o 
  15   6   2      145.98      161.34      9.78 o 
  16   6   2        6.05        6.90      4.29 o 
   1   7   2       15.10       19.20      2.44 o 
   2   7   2      612.04      596.03     13.09 o 
   3   7   2       74.69       72.40      4.06 o 
   4   7   2      499.72      506.49     11.59 o 
   5   7   2      109.23      109.35      6.29 o 
   6   7   2      102.26       97.31      4.91 o 
   7   7   2      164.75      175.48      5.99 o 
   8   7   2       82.23       91.81      4.49 o 
   9   7   2      474.64      496.66     12.61 o 
  10   7   2       14.45       13.75      3.21 o 
  11   7   2       93.00      104.35      7.53 o 
  12   7   2       91.48       97.72      5.98 o 
  13   7   2      285.49      306.49     11.81 o 
   0   8   2      776.37      769.13     25.28 o 
   1   8   2       53.42       57.36      4.45 o 
   2   8   2       25.85       27.83      3.69 o 
   3   8   2       62.30       61.48      4.57 o 
   4   8   2       93.80       97.48      8.93 o 
   5   8   2        4.70        5.40      2.90 o 
   6   8   2        5.54       18.91      3.37 o 
   7   8   2      217.50      246.55      9.04 o 
   8   8   2       22.27       29.19      4.29 o 
   9   8   2       98.90      112.82      7.26 o 
   1   1   3     2243.61     2300.18     33.00 o 
   2   1   3     2930.23     2927.09     41.94 o 
   3   1   3     8633.14     9132.83    118.65 o 
   4   1   3     1455.32     1623.93     21.57 o 
   5   1   3        1.05        4.38      0.63 o 
   6   1   3     6211.55     7293.88     95.02 o 
   7   1   3      108.16      113.70      2.28 o 
   8   1   3      718.07      704.30     10.42 o 
   9   1   3      789.74      803.91     11.90 o 
  10   1   3       36.04       33.93      1.52 o 
  11   1   3      292.06      250.50      4.65 o 
  12   1   3       17.13       10.48      1.45 o 
  13   1   3      370.82      407.95      7.39 o 
  14   1   3      298.86      293.78      5.93 o 
  15   1   3      747.12      718.93     13.60 o 
  16   1   3        0.22        1.99      2.05 o 
  17   1   3      153.25      148.67      5.02 o 
  18   1   3      584.91      558.61     11.62 o 
  19   1   3      566.83      528.05     11.32 o 
  20   1   3       32.64       29.90      3.78 o 
  21   1   3       27.28       28.09      3.38 o 
  22   1   3       69.17       73.68      4.98 o 
   0   2   3     1333.32     1397.40     28.99 o 
   1   2   3      112.89      129.22      2.41 o 
   2   2   3       50.36       50.56      1.44 o 
   3   2   3        0.63        0.55      0.85 o 
   4   2   3     1016.91     1185.69     15.99 o 
   5   2   3     2496.91     2658.69     35.12 o 
   6   2   3     1947.31     2216.59     29.44 o 
   7   2   3        5.38        6.32      0.90 o 
   8   2   3     1105.62     1141.72     15.75 o 
   9   2   3       47.90       38.76      1.54 o 
  10   2   3        3.98        3.61      0.97 o 
  11   2   3       92.08       85.88      2.35 o 
  12   2   3      175.08      188.08      4.38 o 
  13   2   3     1160.34     1147.02     17.97 o 
  14   2   3      169.64      161.94      4.11 o 
  15   2   3       26.09       20.65      2.44 o 
  16   2   3        0.27       -0.49      1.94 o 
  17   2   3      108.27      100.73      4.32 o 
  18   2   3        3.01        6.45      2.43 o 
  19   2   3       15.01       16.03      2.82 o 
  20   2   3       99.78       82.97      4.79 o 
  21   2   3       29.40       30.15      3.85 o 
  22   2   3       12.02        8.47      3.34 o 
   1   3   3        1.36        4.06      0.89 o 
   2   3   3        0.55        0.49      0.81 o 
   3   3   3      235.77      233.53      4.13 o 
   4   3   3      345.19      343.37      5.29 o 
   5   3   3        2.30        1.63      0.86 o 
   6   3   3     2065.55     2199.84     29.44 o 
   7   3   3       86.61       83.09      2.19 o 
   8   3   3        7.94        6.23      1.11 o 
   9   3   3      207.28      177.39      3.54 o 
  10   3   3      179.29      196.40      3.86 o 
  11   3   3        2.93        3.74      1.27 o 
  12   3   3       15.41       17.40      1.64 o 
  13   3   3        5.33        4.43      1.66 o 
  14   3   3      726.37      707.14     11.99 o 
  15   3   3      553.21      544.33     10.42 o 
  16   3   3       47.78       43.08      3.35 o 
  17   3   3        9.09        6.98      2.66 o 
  18   3   3      182.93      178.39      6.33 o 
  19   3   3      469.08      440.31     11.02 o 
  20   3   3        0.01        4.70      3.20 o 
  21   3   3        0.02        0.43      3.46 o 
   0   4   3     1261.45     1283.50     27.38 o 
   1   4   3        0.46        4.25      1.42 o 
   2   4   3       24.82       26.20      1.86 o 
   3   4   3      474.93      465.16      7.49 o 
   4   4   3       85.28       95.17      3.16 o 
   5   4   3      938.92      931.93     13.19 o 
   6   4   3      509.78      518.37      7.88 o 
   7   4   3      522.17      529.03      8.10 o 
   8   4   3       59.92       64.96      3.18 o 
   9   4   3      161.43      153.70      3.48 o 
  10   4   3        4.15        2.09      1.35 o 
  11   4   3       28.43       30.57      2.25 o 
  12   4   3        0.87        4.94      1.71 o 
  13   4   3      133.40      126.46      4.35 o 
  14   4   3      279.99      277.92      6.96 o 
  15   4   3      108.46      117.13      4.80 o 
  16   4   3        2.31        4.38      2.88 o 
  17   4   3       30.86       21.59      3.53 o 
  18   4   3        0.29       -1.14      3.08 o 
  19   4   3      405.19      406.55     12.67 o 
  20   4   3      261.92      247.48      8.94 o 
   1   5   3       16.45       15.20      1.64 o 
   2   5   3      155.32      154.00      3.57 o 
   3   5   3      677.41      656.29     10.33 o 
   4   5   3       94.29      112.82      3.11 o 
   5   5   3      200.92      200.08      4.32 o 
   6   5   3      767.85      768.44     11.97 o 
   7   5   3       53.09       52.34      2.38 o 
   8   5   3      176.53      180.44      4.43 o 
   9   5   3       99.65       94.03      3.36 o 
  10   5   3      604.87      612.39     11.28 o 
  11   5   3       65.45       68.61      3.03 o 
  12   5   3       11.48       13.08      2.19 o 
  13   5   3      147.68      125.42      4.63 o 
  14   5   3        3.90        8.47      2.60 o 
  15   5   3       67.78       69.99      4.69 o 
  16   5   3       87.02       77.75      5.62 o 
  17   5   3        9.02        9.95      3.72 o 
  18   5   3       29.69       23.51      6.20 o 
   0   6   3      101.30       95.89      6.57 o 
   1   6   3      191.30      187.42      4.47 o 
   2   6   3      187.03      168.56      4.27 o 
   3   6   3        0.11       -0.74      1.43 o 
   4   6   3      652.71      590.20     10.91 o 
   5   6   3       33.48       34.81      3.33 o 
   6   6   3       32.42       37.23      2.81 o 
   7   6   3      198.59      189.65      5.48 o 
   8   6   3       54.83       50.89      3.18 o 
   9   6   3        9.30        9.10      2.21 o 
  10   6   3        1.09        3.20      2.36 o 
  11   6   3      105.43      112.39      4.91 o 
  12   6   3       47.38       47.77      3.74 o 
  13   6   3        5.98        3.96      2.88 o 
  14   6   3      121.45      125.06      6.55 o 
  15   6   3       99.39       87.25      7.82 o 
  16   6   3      201.52      251.43     20.96 o 
   1   7   3       77.39       77.62      4.13 o 
   2   7   3       43.69       46.51      3.62 o 
   3   7   3      906.90      877.04     17.89 o 
   4   7   3      498.93      494.79     11.41 o 
   5   7   3      132.83      132.45      5.15 o 
   6   7   3       62.56       69.47      5.67 o 
   7   7   3      385.87      393.18      9.73 o 
   8   7   3        4.01       -1.11      2.32 o 
   9   7   3        1.56        5.12      2.44 o 
  10   7   3       39.99       41.06      3.64 o 
  11   7   3       88.04       92.15      6.07 o 
  12   7   3       17.69       22.87      3.69 o 
  13   7   3       97.43      104.93      7.00 o 
   0   8   3        5.31        5.72      6.93 o 
   1   8   3       32.70       36.37      3.95 o 
   2   8   3       73.50       84.78      5.14 o 
   3   8   3        2.82        3.25      2.76 o 
   4   8   3       51.20       52.83      4.43 o 
   5   8   3       67.48       78.48      5.11 o 
   6   8   3        2.98        7.43      3.55 o 
   7   8   3      246.63      276.25      8.98 o 
   8   8   3       10.28       14.89      3.36 o 
   0   0   4    25069.47    24177.69    627.66 o 
   1   0   4    21071.05    21641.85    396.54 o 
   2   0   4    20856.83    21901.25    491.38 o 
   3   0   4     4151.28     4657.10    116.88 o 
   4   0   4        1.51       10.34      1.06 o 
   5   0   4     3112.42     3199.73     65.00 o 
   6   0   4     1461.90     1696.62     35.13 o 
   7   0   4     5682.07     6601.94    133.51 o 
   8   0   4     1930.12     2021.80     41.85 o 
   9   0   4     2552.73     3025.33     62.23 o 
  10   0   4      406.60      439.34     10.65 o 
  11   0   4      168.38      172.46      5.53 o 
  12   0   4       24.53       28.42      2.58 o 
  13   0   4      238.10      196.11      6.29 o 
  14   0   4      958.95      971.14     23.79 o 
  15   0   4      118.52      113.54      4.87 o 
  16   0   4      143.98      130.09      6.20 o 
  17   0   4      189.07      192.82      7.95 o 
  18   0   4        0.15       -0.38      3.04 o 
  19   0   4      428.82      402.48     13.37 o 
  20   0   4      210.25      217.64     10.85 o 
  21   0   4        0.93        3.88      4.14 o 
  22   0   4      264.33      249.29     10.70 o 
   1   1   4     5701.26     5569.38     75.72 o 
   2   1   4      269.32      274.13      4.24 o 
   3   1   4     2043.45     2108.31     28.98 o 
   4   1   4      486.91      648.80      8.91 o 
   5   1   4     2627.79     2987.69     39.23 o 
   6   1   4     1795.85     1849.89     24.63 o 
   7   1   4      167.35      194.52      3.49 o 
   8   1   4      293.57      320.97      5.26 o 
   9   1   4      784.41      890.61     13.08 o 
  10   1   4      679.79      781.92     12.34 o 
  11   1   4      163.44      182.50      3.98 o 
  12   1   4       22.69       25.11      1.73 o 
  13   1   4       71.62       56.25      2.45 o 
  14   1   4       43.47       34.73      2.20 o 
  15   1   4      253.83      224.27      5.38 o 
  16   1   4       61.24       64.17      3.37 o 
  17   1   4      106.66      113.43      4.39 o 
  18   1   4       45.58       41.76      3.16 o 
  19   1   4       89.73       88.65      4.29 o 
  20   1   4        7.59        6.41      2.59 o 
  21   1   4      125.55      129.48      5.94 o 
  22   1   4       13.93       15.62      3.48 o 
   0   2   4     3656.02     3900.29     79.17 o 
   1   2   4     4329.63     4388.21     59.94 o 
   2   2   4     9687.81    10463.79    141.93 o 
   3   2   4     1348.62     1226.43     18.18 o 
   4   2   4    12803.78    14862.31    192.98 o 
   5   2   4      107.37      145.12      2.69 o 
   6   2   4     1390.38     1538.52     20.76 o 
   7   2   4     3677.86     4088.87     53.80 o 
   8   2   4     3862.24     4331.16     56.95 o 
   9   2   4     1407.21     1476.95     20.15 o 
  10   2   4       48.73       49.50      1.78 o 
  11   2   4      504.64      538.08      8.64 o 
  12   2   4        7.01       13.44      1.61 o 
  13   2   4        0.01       -0.45      1.40 o 
  14   2   4     1435.52     1373.20     21.32 o 
  15   2   4       83.72       82.76      3.39 o 
  16   2   4      104.26       93.15      3.95 o 
  17   2   4      133.79      138.40      4.90 o 
  18   2   4      459.28      438.32     10.62 o 
  19   2   4      106.65       95.89      5.03 o 
  20   2   4       33.32       25.45      3.54 o 
  21   2   4       22.13       19.42      3.60 o 
   1   3   4      138.70      116.24      3.19 o 
   2   3   4       39.46       53.81      1.76 o 
   3   3   4      764.33      805.62     11.83 o 
   4   3   4      927.82      898.90     13.11 o 
   5   3   4       63.86       57.03      1.90 o 
   6   3   4      722.00      755.63     10.76 o 
   7   3   4     1272.22     1370.64     18.79 o 
   8   3   4      499.23      482.62      7.41 o 
   9   3   4      886.02      893.21     12.76 o 
  10   3   4      913.79      940.49     13.43 o 
  11   3   4      649.81      628.53      9.99 o 
  12   3   4      147.70      136.38      3.75 o 
  13   3   4        1.53        2.65      1.62 o 
  14   3   4       22.33       14.78      2.12 o 
  15   3   4       33.40       36.11      2.84 o 
  16   3   4       70.44       69.05      3.95 o 
  17   3   4      127.95      121.69      5.15 o 
  18   3   4       47.04       43.59      3.74 o 
  19   3   4        3.18       -1.47      3.25 o 
  20   3   4        4.86        3.90      3.25 o 
  21   3   4      443.92      471.67     13.05 o 
   0   4   4        0.89        3.30      1.52 o 
   1   4   4      145.60      137.67      3.33 o 
   2   4   4      715.28      742.02     11.18 o 
   3   4   4      397.64      361.29      6.56 o 
   4   4   4      794.34      916.65     13.70 o 
   5   4   4        1.04        0.28      1.03 o 
   6   4   4        0.50        1.35      1.16 o 
   7   4   4      190.76      185.79      3.97 o 
   8   4   4        1.74       -0.14      1.25 o 
   9   4   4     1129.89     1011.61     15.21 o 
  10   4   4      633.45      583.82     10.01 o 
  11   4   4      176.82      188.96      4.90 o 
  12   4   4      978.23      885.81     15.33 o 
  13   4   4      463.02      454.18      9.63 o 
  14   4   4       27.51       26.57      2.69 o 
  15   4   4       66.46       64.97      3.93 o 
  16   4   4       34.05       32.63      3.96 o 
  17   4   4        0.04        0.02      2.86 o 
  18   4   4      184.59      181.01     11.32 o 
  19   4   4       21.55       18.53      4.05 o 
  20   4   4      295.60      311.78     15.63 o 
   1   5   4       16.63       21.51      1.74 o 
   2   5   4      228.27      212.71      4.69 o 
   3   5   4     1253.85     1128.08     18.53 o 
   4   5   4       21.24       23.06      1.72 o 
   5   5   4      663.99      653.00     10.94 o 
   6   5   4      491.71      442.27      8.55 o 
   7   5   4      517.79      497.72      8.88 o 
   8   5   4       16.26       17.06      1.95 o 
   9   5   4      558.30      550.45      9.81 o 
  10   5   4      775.14      722.66     12.31 o 
  11   5   4       38.03       52.28      3.01 o 
  12   5   4       28.57       27.68      2.59 o 
  13   5   4      486.07      456.88     11.61 o 
  14   5   4       81.23       90.35      4.16 o 
  15   5   4       13.16       14.79      3.00 o 
  16   5   4      113.09      107.40      9.60 o 
  17   5   4        0.00        4.23      3.63 o 
  18   5   4       60.71       67.55      5.83 o 
   0   6   4      105.57       96.77      4.77 o 
   1   6   4        0.62        3.30      1.58 o 
   2   6   4       48.21       47.05      2.67 o 
   3   6   4       89.05       88.40      3.40 o 
   4   6   4      521.62      518.65      9.91 o 
   5   6   4       59.44       54.82      2.74 o 
   6   6   4      170.76      176.25      4.83 o 
   7   6   4        2.67        0.38      2.31 o 
   8   6   4      976.31      941.98     17.54 o 
   9   6   4       31.96       31.75      2.88 o 
  10   6   4       30.10       33.89      3.01 o 
  11   6   4        2.35        0.95      2.39 o 
  12   6   4       17.20       15.37      2.84 o 
  13   6   4       53.14       57.92      4.38 o 
  14   6   4       44.56       49.75      4.70 o 
  15   6   4        0.94        3.08      3.54 o 
  16   6   4       13.88       20.12      5.90 o 
   1   7   4       19.81       23.26      3.53 o 
   2   7   4      445.36      419.62     11.05 o 
   3   7   4       51.14       50.07      3.49 o 
   4   7   4        6.69        8.06      2.39 o 
   5   7   4        7.32       14.35      2.63 o 
   6   7   4      327.97      325.14      8.04 o 
   7   7   4       37.45       35.14      3.12 o 
   8   7   4        6.35       -1.31      2.38 o 
   9   7   4      419.88      439.69     10.19 o 
  10   7   4      205.08      210.85      6.53 o 
  11   7   4      416.88      468.86     11.46 o 
  12   7   4       94.24       99.84      7.24 o 
  13   7   4      261.10      294.39     14.00 o 
   0   8   4      557.78      581.73     20.58 o 
   1   8   4        0.01       -1.57      2.63 o 
   2   8   4       62.23       61.98      4.67 o 
   3   8   4        7.87        8.97      3.59 o 
   4   8   4        0.41       -1.39      2.78 o 
   5   8   4       12.99       11.47      3.15 o 
   6   8   4       21.77       19.10      3.59 o 
   7   8   4       25.58       24.37      4.30 o 
   8   8   4      722.55      759.17     20.39 o 
   1   1   5     5366.81     5696.34     77.49 o 
   2   1   5     9439.41     9504.07    128.99 o 
   3   1   5       27.88       21.51      1.00 o 
   4   1   5      173.58      169.78      3.00 o 
   5   1   5     4169.93     4245.86     55.49 o 
   6   1   5       64.77       59.08      2.30 o 
   7   1   5      272.14      298.52      4.95 o 
   8   1   5      136.34      142.47      2.92 o 
   9   1   5      129.50      103.87      2.46 o 
  10   1   5      659.89      715.59     11.46 o 
  11   1   5       34.95       26.74      2.14 o 
  12   1   5       22.72       23.77      1.79 o 
  13   1   5      108.76      115.67      3.42 o 
  14   1   5     2749.03     2691.82     39.94 o 
  15   1   5       48.39       37.81      2.37 o 
  16   1   5      941.82      869.06     16.16 o 
  17   1   5      129.02      152.88      5.05 o 
  18   1   5      261.94      255.61      8.41 o 
  19   1   5       24.65       34.62      3.63 o 
  20   1   5      135.05      131.44      5.68 o 
  21   1   5      176.22      176.17      6.74 o 
  22   1   5       42.60       32.69      4.04 o 
   0   2   5      393.16      309.15      7.29 o 
   1   2   5     3289.35     3470.48     47.65 o 
   2   2   5      180.74      218.84      3.99 o 
   3   2   5     1002.02     1038.65     15.57 o 
   4   2   5       67.79       87.89      2.08 o 
   5   2   5      408.44      466.86      7.24 o 
   6   2   5     3526.93     3879.69     50.97 o 
   7   2   5       30.99       36.89      1.45 o 
   8   2   5     2041.13     2169.06     29.07 o 
   9   2   5      187.79      222.00      3.94 o 
  10   2   5     2157.42     2451.74     35.94 o 
  11   2   5      279.37      261.60      5.26 o 
  12   2   5      401.73      449.97      8.05 o 
  13   2   5       12.81       12.21      1.73 o 
  14   2   5        2.09        0.86      1.47 o 
  15   2   5      150.85      137.78      3.97 o 
  16   2   5       73.80       83.31      4.09 o 
  17   2   5        1.02       -2.22      2.22 o 
  18   2   5      554.92      521.35     12.03 o 
  19   2   5       85.18       87.29      4.74 o 
  20   2   5       93.09       74.50      4.67 o 
  21   2   5       10.81        4.46      3.11 o 
   1   3   5      581.12      530.97      8.59 o 
   2   3   5     7197.68     7821.42    106.61 o 
   3   3   5     1880.31     1906.87     26.72 o 
   4   3   5     1431.38     1474.54     21.92 o 
   5   3   5      526.55      562.25      8.70 o 
   6   3   5      117.71      121.20      2.74 o 
   7   3   5      754.34      765.23     10.95 o 
   8   3   5      138.21      118.72      3.87 o 
   9   3   5        2.77        1.18      1.03 o 
  10   3   5      142.80      134.55      3.11 o 
  11   3   5      295.80      289.56      5.51 o 
  12   3   5       44.66       54.41      2.77 o 
  13   3   5     1931.91     1841.43     29.54 o 
  14   3   5      596.56      533.55     10.18 o 
  15   3   5       42.70       40.79      2.81 o 
  16   3   5      699.17      703.50     14.85 o 
  17   3   5     1279.46     1199.44     25.56 o 
  18   3   5       97.09       90.73      5.24 o 
  19   3   5       23.97       27.87      3.79 o 
  20   3   5        0.49       -3.03      3.03 o 
   0   4   5      968.21      907.39     19.94 o 
   1   4   5      628.82      591.12      9.68 o 
   2   4   5       15.69       21.97      1.38 o 
   3   4   5        3.26        3.23      1.13 o 
   4   4   5      129.26      122.59      2.95 o 
   5   4   5      369.38      368.30      6.55 o 
   6   4   5      444.86      454.76      7.55 o 
   7   4   5     1251.07     1175.83     18.26 o 
   8   4   5      363.12      295.40      5.91 o 
   9   4   5       63.44       63.59      2.65 o 
  10   4   5      777.08      744.81     12.36 o 
  11   4   5      174.50      162.09      4.54 o 
  12   4   5      543.68      485.63     10.20 o 
  13   4   5       24.24       40.86      2.95 o 
  14   4   5      170.39      164.91      5.13 o 
  15   4   5       24.91       21.31      2.87 o 
  16   4   5      360.05      332.10     11.38 o 
  17   4   5        0.76        0.98      2.89 o 
  18   4   5        1.52       -1.33      3.05 o 
  19   4   5       71.48       72.50      5.47 o 
   1   5   5        0.81        1.28      1.40 o 
   2   5   5      646.57      657.91     10.97 o 
   3   5   5        1.43        0.11      1.43 o 
   4   5   5      775.41      777.90     13.51 o 
   5   5   5      243.69      219.59      5.28 o 
   6   5   5       19.18       13.38      1.94 o 
   7   5   5       36.26       32.72      2.28 o 
   8   5   5      290.55      284.41      5.98 o 
   9   5   5       29.40       25.75      2.21 o 
  10   5   5       33.30       34.07      2.42 o 
  11   5   5       18.26       13.14      2.22 o 
  12   5   5       56.29       46.91      3.23 o 
  13   5   5      391.07      377.62      9.45 o 
  14   5   5        6.57       13.16      2.54 o 
  15   5   5       28.32       29.51      3.32 o 
  16   5   5      190.04      201.31      7.67 o 
  17   5   5      107.96      109.00      5.98 o 
  18   5   5       62.95       71.28      5.93 o 
   0   6   5     4854.12     4541.04    121.32 o 
   1   6   5      113.94      128.25      4.00 o 
   2   6   5       11.52       12.26      1.96 o 
   3   6   5       34.41       35.07      2.92 o 
   4   6   5      957.82      844.07     14.84 o 
   5   6   5      108.97       86.42      4.74 o 
   6   6   5       95.39      112.43      3.95 o 
   7   6   5      460.66      453.63      9.19 o 
   8   6   5      247.78      236.44      5.92 o 
   9   6   5      242.89      269.57      6.96 o 
  10   6   5       94.63       96.50      4.16 o 
  11   6   5      187.10      196.25      6.29 o 
  12   6   5      120.14      132.86      5.94 o 
  13   6   5        8.43       14.47      3.14 o 
  14   6   5       90.63      100.46      6.09 o 
  15   6   5      163.34      156.96      7.40 o 
  16   6   5        5.05       24.50      8.98 o 
   1   7   5      582.35      540.20     13.27 o 
   2   7   5        8.17       17.59      3.05 o 
   3   7   5       16.48       21.73      2.73 o 
   4   7   5      231.97      243.36      7.18 o 
   5   7   5      952.05      885.14     18.16 o 
   6   7   5       25.49       37.05      3.10 o 
   7   7   5       36.10       29.14      3.94 o 
   8   7   5      570.63      574.02     12.12 o 
   9   7   5      117.65      125.46      6.79 o 
  10   7   5      246.81      293.97     11.24 o 
  11   7   5       97.28       94.44      5.95 o 
  12   7   5       92.31       91.97      9.25 o 
   0   8   5       20.06       15.82      6.42 o 
   1   8   5        0.08        2.93      2.74 o 
   2   8   5        9.02        8.24      3.16 o 
   3   8   5      264.51      240.94      8.31 o 
   4   8   5       20.31       15.54      3.42 o 
   5   8   5      176.41      194.32      7.49 o 
   6   8   5      209.05      203.47     12.26 o 
   7   8   5       37.65       48.29      4.51 o 
   8   8   5       39.06       43.99      6.48 o 
   0   0   6       17.66       47.47      3.49 o 
   1   0   6     1602.40     1346.83     25.39 o 
   2   0   6     4334.62     4431.01     81.73 o 
   3   0   6      597.86      581.13     11.48 o 
   4   0   6      203.69      156.85      6.44 o 
   5   0   6      245.34      293.53      7.07 o 
   6   0   6     3144.06     3606.23     73.47 o 
   7   0   6      424.07      398.83     14.41 o 
   8   0   6     5933.66     6520.25    132.12 o 
   9   0   6     1435.62     1468.29     31.11 o 
  10   0   6     4115.13     4382.21     89.69 o 
  11   0   6      257.21      265.82      7.51 o 
  12   0   6      995.81     1016.17     22.56 o 
  13   0   6      226.08      234.85      7.15 o 
  14   0   6      630.56      565.90     14.00 o 
  15   0   6     3887.32     3697.37     76.91 o 
  16   0   6       89.35       79.95      5.20 o 
  17   0   6      178.86      168.03     12.49 o 
  18   0   6      534.45      497.95     15.44 o 
  19   0   6     1441.11     1402.90     55.75 o 
  20   0   6       31.36       42.43      8.60 o 
  21   0   6      122.39      116.76      9.81 o 
  22   0   6       17.82       23.68      6.27 o 
   1   1   6      203.71      170.73      2.77 o 
   2   1   6     4286.29     4452.03     63.73 o 
   3   1   6     1171.75     1089.97     16.14 o 
   4   1   6      567.03      502.52      7.58 o 
   5   1   6     4528.94     5042.57     72.33 o 
   6   1   6      134.17      117.14      3.43 o 
   7   1   6      532.72      610.20      8.75 o 
   8   1   6      108.61      123.32      2.67 o 
   9   1   6       17.58       24.74      1.42 o 
  10   1   6      852.11      902.32     14.07 o 
  11   1   6       97.31      105.28      2.97 o 
  12   1   6       22.53       24.77      1.80 o 
  13   1   6      618.23      604.89     10.32 o 
  14   1   6      168.15      155.27      4.91 o 
  15   1   6       58.14       59.69      2.83 o 
  16   1   6      288.62      257.69      6.12 o 
  17   1   6        6.11        7.23      2.21 o 
  18   1   6       29.08       27.38      3.14 o 
  19   1   6       42.97       44.04      3.77 o 
  20   1   6      247.69      233.34      8.37 o 
  21   1   6       25.87       34.72      3.85 o 
  22   1   6       91.51       95.15      5.50 o 
   0   2   6     7065.86     7091.76    130.79 o 
   1   2   6      139.89      157.89      3.93 o 
   2   2   6     3633.32     3651.25     52.60 o 
   3   2   6        5.27        2.74      0.79 o 
   4   2   6      677.82      671.37      9.93 o 
   5   2   6       23.33       23.54      1.31 o 
   6   2   6        3.65       12.67      1.15 o 
   7   2   6        0.01        1.23      0.83 o 
   8   2   6      475.82      484.14      7.32 o 
   9   2   6      442.31      438.57      6.79 o 
  10   2   6      258.73      245.68      4.37 o 
  11   2   6      324.03      311.33      5.93 o 
  12   2   6      260.03      265.06      6.37 o 
  13   2   6        2.12        1.85      1.49 o 
  14   2   6      518.00      513.36      9.72 o 
  15   2   6       66.82       67.54      3.84 o 
  16   2   6       14.09       14.74      3.36 o 
  17   2   6       44.59       41.06      3.42 o 
  18   2   6       24.45       20.74      3.11 o 
  19   2   6       18.97       24.16      3.24 o 
  20   2   6      170.04      171.94      6.55 o 
  21   2   6       28.63       32.97      4.07 o 
   1   3   6       24.47       28.81      2.69 o 
   2   3   6     4689.59     4709.86     64.53 o 
   3   3   6      480.81      420.41      7.14 o 
   4   3   6      122.72      106.37      2.78 o 
   5   3   6     2162.03     2247.84     33.10 o 
   6   3   6       10.24        6.77      1.11 o 
   7   3   6        2.55        3.89      1.05 o 
   8   3   6       25.55       27.15      1.59 o 
   9   3   6      681.67      702.27     10.34 o 
  10   3   6      256.30      241.38      4.74 o 
  11   3   6        1.61        4.83      1.48 o 
  12   3   6      315.90      287.76      6.92 o 
  13   3   6     1331.71     1361.90     22.50 o 
  14   3   6       26.41       18.27      2.22 o 
  15   3   6       80.21       69.24      3.57 o 
  16   3   6      140.43      136.35      6.10 o 
  17   3   6        4.27        3.83      2.94 o 
  18   3   6       48.51       49.07      4.31 o 
  19   3   6       34.60       43.59      4.41 o 
  20   3   6      112.23      121.41      6.26 o 
   0   4   6     9053.72     9300.63    188.07 o 
   1   4   6      392.31      357.23      8.18 o 
   2   4   6      294.41      269.72      4.89 o 
   3   4   6      387.74      362.44      6.16 o 
   4   4   6      630.71      656.19     10.12 o 
   5   4   6      956.60      964.62     15.18 o 
   6   4   6      250.23      254.59      5.23 o 
   7   4   6      885.07      875.10     14.07 o 
   8   4   6      198.61      179.98      4.49 o 
   9   4   6      472.28      433.37      7.94 o 
  10   4   6      186.05      149.72      4.02 o 
  11   4   6        3.22        0.21      1.63 o 
  12   4   6       28.50       41.94      2.90 o 
  13   4   6       36.55       33.58      2.81 o 
  14   4   6        3.16        1.47      2.02 o 
  15   4   6       38.98       45.81      3.43 o 
  16   4   6        0.00       -0.18      2.45 o 
  17   4   6      113.78      114.16      5.87 o 
  18   4   6      444.03      496.44     13.21 o 
  19   4   6      315.21      306.63      9.94 o 
   1   5   6      991.59      893.64     14.30 o 
   2   5   6      877.10      804.10     13.94 o 
   3   5   6        2.54        4.48      1.66 o 
   4   5   6      181.05      175.09      4.56 o 
   5   5   6      558.50      494.84     10.94 o 
   6   5   6      579.37      552.06     10.34 o 
   7   5   6      168.27      154.41      4.46 o 
   8   5   6     1025.00     1019.49     17.36 o 
   9   5   6      611.28      558.50     10.01 o 
  10   5   6      405.18      410.40     11.02 o 
  11   5   6      150.83      140.57      4.46 o 
  12   5   6      196.37      213.77      7.56 o 
  13   5   6       23.42       21.89      2.75 o 
  14   5   6        8.55        6.05      2.39 o 
  15   5   6        4.89        4.26      3.30 o 
  16   5   6        6.80        8.63      2.96 o 
  17   5   6      285.19      305.49     10.88 o 
   0   6   6      126.14      143.44      6.76 o 
   1   6   6        8.80       10.06      2.07 o 
   2   6   6       72.84       66.40      3.30 o 
   3   6   6       12.66       11.38      2.03 o 
   4   6   6       73.90       66.70      3.43 o 
   5   6   6        0.13       -1.37      1.71 o 
   6   6   6        8.53        3.56      1.83 o 
   7   6   6       45.21       39.45      2.83 o 
   8   6   6       15.79        7.43      2.19 o 
   9   6   6       87.67       99.13      4.01 o 
  10   6   6      100.06       93.60      5.10 o 
  11   6   6       18.16       16.90      2.76 o 
  12   6   6      690.91      691.66     22.34 o 
  13   6   6      144.60      148.56      6.43 o 
  14   6   6       47.07       53.87      4.47 o 
  15   6   6        7.67       11.38      3.55 o 
   1   7   6       62.14       77.43      5.49 o 
   2   7   6       26.51       26.48      2.91 o 
   3   7   6      124.78      110.05      4.77 o 
   4   7   6       48.57       50.53      3.73 o 
   5   7   6      276.43      286.64      7.93 o 
   6   7   6       17.07       16.69      2.84 o 
   7   7   6        0.04        1.12      2.37 o 
   8   7   6       33.03       36.51      3.80 o 
   9   7   6      171.45      178.72      6.47 o 
  10   7   6       26.91       30.76      3.64 o 
  11   7   6       47.96       53.56      4.46 o 
  12   7   6        3.86        7.72      3.16 o 
   0   8   6      177.32      177.04     10.30 o 
   1   8   6      100.01      104.04      5.88 o 
   2   8   6       41.96       41.07      4.20 o 
   3   8   6      228.33      238.09      8.31 o 
   4   8   6       16.62       25.10      3.72 o 
   5   8   6       98.70      100.80      5.76 o 
   6   8   6        6.82        7.70      3.14 o 
   7   8   6      158.16      180.20      7.23 o 
   1   1   7     2613.51     2701.11     35.51 o 
   2   1   7     6385.10     6640.47     90.34 o 
   3   1   7       20.32       29.86      1.29 o 
   4   1   7     7778.38     8375.98    113.97 o 
   5   1   7     5413.80     6152.59     83.93 o 
   6   1   7      651.94      631.78      9.03 o 
   7   1   7     1355.38     1527.41     21.64 o 
   8   1   7       43.51       45.57      2.63 o 
   9   1   7     1364.83     1481.91     21.19 o 
  10   1   7     1394.70     1461.85     22.13 o 
  11   1   7        1.68        0.87      1.28 o 
  12   1   7      173.11      162.55      4.03 o 
  13   1   7     1281.34     1285.79     19.98 o 
  14   1   7        4.03        3.77      1.61 o 
  15   1   7       14.04       12.67      1.88 o 
  16   1   7      197.90      192.24      6.14 o 
  17   1   7      286.66      262.10      7.40 o 
  18   1   7       42.38       40.00      3.50 o 
  19   1   7       42.46       46.15      4.07 o 
  20   1   7      101.30      119.09      5.63 o 
  21   1   7        2.86        6.52      3.20 o 
   0   2   7      614.81      760.28     14.98 o 
   1   2   7     1804.33     1754.88     24.53 o 
   2   2   7      173.71      164.24      3.08 o 
   3   2   7     6324.15     6703.34     95.98 o 
   4   2   7     1122.89     1134.12     16.29 o 
   5   2   7      641.15      706.04     10.56 o 
   6   2   7     1937.25     2138.68     29.97 o 
   7   2   7     4996.94     5375.75     73.73 o 
   8   2   7      137.10      119.94      2.64 o 
   9   2   7      707.80      659.37      9.70 o 
  10   2   7      376.56      421.75      7.85 o 
  11   2   7      337.50      296.47      6.59 o 
  12   2   7      689.74      674.72     11.97 o 
  13   2   7      186.45      190.27      4.88 o 
  14   2   7       36.69       38.41      2.57 o 
  15   2   7      101.96       82.17      3.50 o 
  16   2   7       29.60       33.24      2.70 o 
  17   2   7       33.35       40.41      3.45 o 
  18   2   7        1.49        2.47      2.53 o 
  19   2   7       97.63      103.93      5.37 o 
  20   2   7       25.29       18.63      4.25 o 
  21   2   7        6.29        2.62      3.25 o 
   1   3   7      310.25      378.50      6.13 o 
   2   3   7      918.70     1006.66     15.46 o 
   3   3   7       46.97       29.44      1.64 o 
   4   3   7      240.31      283.72      5.28 o 
   5   3   7        2.99        2.38      1.12 o 
   6   3   7        9.14        6.48      1.41 o 
   7   3   7       49.55       30.39      1.68 o 
   8   3   7      359.45      367.76      6.41 o 
   9   3   7      318.72      264.88      5.08 o 
  10   3   7        7.55        2.02      1.40 o 
  11   3   7      547.40      507.31      9.48 o 
  12   3   7      119.16      117.14      4.13 o 
  13   3   7     1645.20     1566.44     27.24 o 
  14   3   7      320.22      338.74      7.86 o 
  15   3   7        0.60        0.67      2.01 o 
  16   3   7        1.18        0.32      2.31 o 
  17   3   7      654.99      563.35     14.11 o 
  18   3   7      458.80      470.56     12.44 o 
  19   3   7       64.38       62.81      4.86 o 
  20   3   7        0.02        3.71      3.26 o 
   0   4   7     1179.05     1191.32     25.92 o 
   1   4   7      495.57      490.27      8.35 o 
   2   4   7      483.98      450.03      9.36 o 
   3   4   7      451.38      424.00      8.55 o 
   4   4   7       13.48       10.53      1.43 o 
   5   4   7        3.27        0.51      1.36 o 
   6   4   7        0.41        1.32      1.40 o 
   7   4   7      583.24      568.82     11.65 o 
   8   4   7      279.07      285.63      6.46 o 
   9   4   7      375.60      376.42      7.19 o 
  10   4   7       49.39       57.79      2.89 o 
  11   4   7      117.89      100.97      3.69 o 
  12   4   7      121.54      133.55      4.57 o 
  13   4   7       39.71       40.36      3.03 o 
  14   4   7       43.47       47.67      3.26 o 
  15   4   7        3.51        3.12      2.28 o 
  16   4   7       29.25       35.32      4.04 o 
  17   4   7      169.69      171.97      7.04 o 
  18   4   7      307.84      297.70      9.54 o 
  19   4   7        7.68        9.76      3.64 o 
   1   5   7      236.02      209.45      5.98 o 
   2   5   7      670.92      687.95     12.21 o 
   3   5   7       29.29       28.80      2.25 o 
   4   5   7      593.72      563.21      9.91 o 
   5   5   7       57.16       64.80      3.01 o 
   6   5   7      702.37      630.37     11.49 o 
   7   5   7      170.49      142.75      4.35 o 
   8   5   7       17.71       14.69      2.14 o 
   9   5   7      137.75      123.49      4.20 o 
  10   5   7      458.13      395.58      8.83 o 
  11   5   7      324.15      326.49      7.74 o 
  12   5   7       37.02       42.97      4.51 o 
  13   5   7      551.00      532.87     11.40 o 
  14   5   7       50.98       58.48      4.30 o 
  15   5   7        1.42       -0.83      2.45 o 
  16   5   7       71.94       62.50      4.40 o 
  17   5   7      163.01      149.41      7.03 o 
   0   6   7      698.88      659.87     18.37 o 
   1   6   7      477.10      422.55      9.15 o 
   2   6   7      332.88      323.64      7.67 o 
   3   6   7      104.89      101.45      3.82 o 
   4   6   7        0.09        0.08      1.88 o 
   5   6   7      541.46      507.76      9.94 o 
   6   6   7       44.34       41.76      2.86 o 
   7   6   7      131.27      130.08      4.41 o 
   8   6   7        0.04        0.24      1.90 o 
   9   6   7       70.08       72.03      3.53 o 
  10   6   7        3.43        3.72      2.17 o 
  11   6   7      387.28      408.72     10.14 o 
  12   6   7       46.19       47.77      3.86 o 
  13   6   7       84.89       94.16      5.43 o 
  14   6   7       70.57       80.90      5.18 o 
  15   6   7      764.13      831.88     24.60 o 
   1   7   7      528.14      537.33     11.38 o 
   2   7   7      168.83      168.49      5.33 o 
   3   7   7        0.33        3.19      2.31 o 
   4   7   7      278.71      281.32      7.46 o 
   5   7   7       43.03       44.21      3.57 o 
   6   7   7       50.03       57.78      4.63 o 
   7   7   7       41.81       42.39      3.63 o 
   8   7   7        9.95       11.48      4.47 o 
   9   7   7        2.37       -2.56      2.56 o 
  10   7   7      114.40      120.83      5.86 o 
  11   7   7       63.74       75.25      5.07 o 
  12   7   7        1.07        6.63      3.73 o 
   0   8   7      209.08      202.95     11.11 o 
   1   8   7      471.26      456.48     12.90 o 
   2   8   7        0.23        2.94      3.21 o 
   3   8   7      105.09      103.26      5.88 o 
   4   8   7       17.55       21.84      3.85 o 
   5   8   7       22.89       17.20      3.64 o 
   6   8   7      235.96      238.71      8.52 o 
   0   0   8     5515.33     5863.11    153.06 o 
   1   0   8      527.82      614.07     12.22 o 
   2   0   8     1434.72     1340.73     28.04 o 
   3   0   8     2217.37     2101.69     44.60 o 
   4   0   8      133.09      134.24      3.64 o 
   5   0   8     1710.99     1726.17     36.00 o 
   6   0   8      776.11      885.76     19.27 o 
   7   0   8      499.61      463.97     11.50 o 
   8   0   8      131.79       97.80      4.71 o 
   9   0   8      740.45      766.82     17.30 o 
  10   0   8       14.50        8.17      2.02 o 
  11   0   8     3943.76     4062.50     84.84 o 
  12   0   8     4573.53     4473.94     92.10 o 
  13   0   8        4.22        0.27      2.07 o 
  14   0   8      259.49      256.51      7.94 o 
  15   0   8     1651.74     1662.25     36.29 o 
  16   0   8     1605.92     1605.02     46.83 o 
  17   0   8       96.48       90.78      8.96 o 
  18   0   8      418.50      404.28     15.71 o 
  19   0   8        0.06        2.18      4.24 o 
  20   0   8       52.04       60.80      6.90 o 
  21   0   8        8.21        2.35      7.10 o 
   1   1   8       11.63       25.04      1.07 o 
   2   1   8       74.25       70.15      1.75 o 
   3   1   8      326.68      316.94      5.14 o 
   4   1   8       25.92       17.77      1.13 o 
   5   1   8      830.91      808.78     11.31 o 
   6   1   8     1045.28     1254.20     17.10 o 
   7   1   8     2905.34     3066.29     42.48 o 
   8   1   8       91.90       86.95      2.31 o 
   9   1   8        1.95        7.43      1.18 o 
  10   1   8      853.45      941.73     15.57 o 
  11   1   8     1002.03      968.30     15.71 o 
  12   1   8        0.87        2.47      1.50 o 
  13   1   8       34.91       39.92      2.36 o 
  14   1   8        7.41        3.84      1.71 o 
  15   1   8        2.99        1.00      1.80 o 
  16   1   8        6.11        6.69      2.10 o 
  17   1   8      103.59      105.00      4.74 o 
  18   1   8        7.11        2.23      2.51 o 
  19   1   8        0.15       -2.48      2.50 o 
  20   1   8       15.64       16.98      4.18 o 
  21   1   8      125.44      123.46      6.61 o 
   0   2   8       13.25       11.72      1.28 o 
   1   2   8        7.50        9.79      0.99 o 
   2   2   8      386.51      413.91      6.47 o 
   3   2   8     1411.45     1390.31     19.74 o 
   4   2   8     2546.04     2707.64     37.58 o 
   5   2   8     3541.63     3649.38     50.38 o 
   6   2   8      365.37      323.60      5.51 o 
   7   2   8      449.48      445.69      7.26 o 
   8   2   8     1101.25     1101.18     16.13 o 
   9   2   8        1.85        2.88      1.13 o 
  10   2   8        0.07       -0.88      1.30 o 
  11   2   8      898.49      816.36     14.03 o 
  12   2   8      238.09      224.44      6.73 o 
  13   2   8       95.72       92.68      3.58 o 
  14   2   8       35.31       39.95      2.69 o 
  15   2   8      456.64      456.64      9.13 o 
  16   2   8       16.79       16.53      2.40 o 
  17   2   8      167.12      153.71      5.81 o 
  18   2   8       50.89       58.49      4.07 o 
  19   2   8       20.72       14.91      3.30 o 
  20   2   8      112.84      119.49      6.20 o 
   1   3   8      667.28      573.78      9.33 o 
   2   3   8      384.44      354.40      6.31 o 
   3   3   8      772.99      802.60     12.65 o 
   4   3   8        1.88        2.38      1.12 o 
   5   3   8       77.62       62.25      2.26 o 
   6   3   8       33.27       45.28      1.92 o 
   7   3   8      445.64      433.16      7.22 o 
   8   3   8        9.87       12.68      1.62 o 
   9   3   8      285.10      286.99      5.76 o 
  10   3   8      118.50      126.04      3.84 o 
  11   3   8       29.75       34.92      3.78 o 
  12   3   8      246.60      214.50      5.66 o 
  13   3   8      355.18      345.76      7.97 o 
  14   3   8      364.11      333.70      7.86 o 
  15   3   8      850.37      782.71     15.11 o 
  16   3   8       26.90       29.30      2.93 o 
  17   3   8      159.24      167.69      8.34 o 
  18   3   8        0.03        5.72      3.12 o 
  19   3   8       82.74       76.82      5.24 o 
  20   3   8      120.53      141.47      6.79 o 
   0   4   8      645.30      574.37     13.56 o 
   1   4   8       12.21        9.49      1.59 o 
   2   4   8     1008.86     1001.28     16.63 o 
   3   4   8     1849.45     1763.11     29.70 o 
   4   4   8      524.23      469.20      8.80 o 
   5   4   8      781.60      758.85     12.39 o 
   6   4   8      270.29      255.65      6.12 o 
   7   4   8       36.48       37.17      2.29 o 
   8   4   8      400.04      410.86      7.64 o 
   9   4   8      289.34      240.88      5.28 o 
  10   4   8      686.64      691.50     12.48 o 
  11   4   8        3.79        4.20      1.99 o 
  12   4   8       19.56       22.62      2.54 o 
  13   4   8       87.62       76.28      3.77 o 
  14   4   8      189.06      198.07      5.93 o 
  15   4   8        1.01        0.24      2.23 o 
  16   4   8       25.51       38.25      4.52 o 
  17   4   8       35.35       34.12      4.90 o 
  18   4   8       22.16       29.18      4.20 o 
   1   5   8      302.53      284.17      6.73 o 
   2   5   8      325.13      262.55      6.41 o 
   3   5   8      622.59      597.48     10.94 o 
   4   5   8        0.83        0.64      1.64 o 
   5   5   8      122.37      109.45      3.82 o 
   6   5   8        1.28        2.99      1.74 o 
   7   5   8      368.26      369.44      7.77 o 
   8   5   8        2.65        4.31      1.93 o 
   9   5   8        0.15        1.03      1.95 o 
  10   5   8        2.56        2.58      2.10 o 
  11   5   8      226.50      187.76      7.58 o 
  12   5   8      179.43      176.04      6.02 o 
  13   5   8      121.61      113.34      5.34 o 
  14   5   8       94.44       98.92      4.85 o 
  15   5   8      146.26      139.16      5.74 o 
  16   5   8      152.44      156.88      6.85 o 
  17   5   8       15.66       21.09      4.35 o 
   0   6   8       61.39       68.35      4.87 o 
   1   6   8        6.94       11.75      2.19 o 
   2   6   8      197.95      222.11      6.04 o 
   3   6   8       60.34       57.15      3.31 o 
   4   6   8        0.28       -0.68      1.95 o 
   5   6   8       24.68       20.34      2.59 o 
   6   6   8        9.08       12.15      2.35 o 
   7   6   8       41.11       37.49      2.85 o 
   8   6   8        3.42        7.56      2.14 o 
   9   6   8       45.49       52.81      3.32 o 
  10   6   8      228.60      204.00      6.42 o 
  11   6   8        6.33        6.45      2.56 o 
  12   6   8        0.39        0.82      2.68 o 
  13   6   8        0.39        0.66      2.99 o 
  14   6   8      122.55      139.38      6.40 o 
   1   7   8        0.81        5.98      2.26 o 
   2   7   8       26.60       25.15      2.85 o 
   3   7   8      115.29      125.41      5.24 o 
   4   7   8       56.75       51.64      3.49 o 
   5   7   8       32.70       34.12      3.40 o 
   6   7   8        7.61        8.99      2.70 o 
   7   7   8       39.72       41.90      3.75 o 
   8   7   8       26.92       30.09      3.49 o 
   9   7   8      134.43      142.52      6.27 o 
  10   7   8        3.65        5.45      4.02 o 
  11   7   8      428.36      436.51     13.21 o 
   0   8   8       82.98       88.14     12.50 o 
   1   8   8       83.72       81.87      5.49 o 
   2   8   8        9.62        9.68      3.69 o 
   3   8   8       26.88       31.38      4.21 o 
   4   8   8       32.97       42.49      7.12 o 
   5   8   8      108.55      117.39      6.34 o 
   1   1   9       29.99       49.96      1.49 o 
   2   1   9       48.38       41.44      1.45 o 
   3   1   9     2259.99     2299.22     31.92 o 
   4   1   9     2033.69     1830.23     25.72 o 
   5   1   9       72.97       79.92      1.99 o 
   6   1   9       84.04       78.88      2.10 o 
   7   1   9      771.99      762.14     11.38 o 
   8   1   9      794.94      796.50     17.06 o 
   9   1   9     1239.76     1165.60     17.91 o 
  10   1   9        0.16        1.28      1.36 o 
  11   1   9      622.67      660.50     11.06 o 
  12   1   9     1736.76     1652.38     26.70 o 
  13   1   9      154.74      146.48      4.23 o 
  14   1   9       28.95       24.41      2.32 o 
  15   1   9       12.91        9.47      2.10 o 
  16   1   9        6.35        2.66      1.92 o 
  17   1   9        2.62        4.67      2.24 o 
  18   1   9      188.19      181.64      6.38 o 
  19   1   9      549.46      518.96     20.09 o 
  20   1   9      127.41      136.20      6.61 o 
  21   1   9      168.21      157.68      7.31 o 
   0   2   9      850.02      805.29     15.98 o 
   1   2   9     2181.67     2114.50     29.58 o 
   2   2   9      847.47      854.74     12.55 o 
   3   2   9      188.85      145.18      3.03 o 
   4   2   9      308.23      296.65      5.09 o 
   5   2   9      779.37      755.17     11.36 o 
   6   2   9      119.38       88.85      2.55 o 
   7   2   9      377.85      317.90      6.14 o 
   8   2   9      422.63      464.48      7.61 o 
   9   2   9      103.85       72.32      2.66 o 
  10   2   9      194.90      178.12      4.55 o 
  11   2   9      113.22       94.55      3.43 o 
  12   2   9       32.53       31.97      2.55 o 
  13   2   9      151.60      154.38      4.79 o 
  14   2   9        0.22        1.55      1.79 o 
  15   2   9       59.23       55.99      3.09 o 
  16   2   9      138.45      140.36      4.58 o 
  17   2   9       20.29       22.98      2.99 o 
  18   2   9        7.66        6.66      2.92 o 
  19   2   9        3.74        0.98      2.96 o 
  20   2   9        0.80        3.04      3.34 o 
   1   3   9      555.37      595.16      9.63 o 
   2   3   9      178.80      152.60      3.49 o 
   3   3   9        9.35        7.98      1.40 o 
   4   3   9      308.42      277.98      7.32 o 
   5   3   9       60.09       60.98      2.37 o 
   6   3   9        8.29       18.80      1.77 o 
   7   3   9      260.56      220.77      4.74 o 
   8   3   9       88.51       88.68      4.06 o 
   9   3   9      397.92      375.60      7.03 o 
  10   3   9       11.59        4.45      1.85 o 
  11   3   9       36.66       38.90      2.73 o 
  12   3   9      208.84      170.45      5.08 o 
  13   3   9      233.32      196.79      5.62 o 
  14   3   9       27.51       19.61      2.57 o 
  15   3   9       15.96        7.08      2.33 o 
  16   3   9       30.92       38.53      3.33 o 
  17   3   9       38.84       44.96      3.72 o 
  18   3   9      462.42      459.55     12.49 o 
  19   3   9      158.92      159.68      6.99 o 
   0   4   9      952.94      910.97     23.17 o 
   1   4   9     1939.91     1877.03     31.65 o 
   2   4   9      331.44      275.89      5.98 o 
   3   4   9       74.95       61.72      2.79 o 
   4   4   9     2424.85     2222.81     37.13 o 
   5   4   9     1959.58     1891.54     30.15 o 
   6   4   9        0.44        0.39      1.46 o 
   7   4   9        0.37        3.29      1.58 o 
   8   4   9      738.40      627.69     10.76 o 
   9   4   9       73.39       63.87      2.87 o 
  10   4   9      191.53      154.15      4.52 o 
  11   4   9       20.58        9.97      2.23 o 
  12   4   9       75.62       62.71      3.50 o 
  13   4   9       16.48        8.59      2.34 o 
  14   4   9       13.25        7.08      2.42 o 
  15   4   9       25.94       27.84      3.03 o 
  16   4   9       48.29       49.09      3.68 o 
  17   4   9       19.77       28.20      3.60 o 
  18   4   9       59.84       77.07      5.37 o 
   1   5   9       17.13       30.37      3.01 o 
   2   5   9      273.24      218.75      5.73 o 
   3   5   9      124.31      100.52      3.89 o 
   4   5   9       69.68       50.51      3.05 o 
   5   5   9      649.01      558.19     10.52 o 
   6   5   9      360.75      447.48     10.46 o 
   7   5   9      552.27      492.74      9.67 o 
   8   5   9      122.47      118.84      4.14 o 
   9   5   9      623.21      548.44     11.36 o 
  10   5   9        7.68       10.39      2.63 o 
  11   5   9       50.28       55.55      3.78 o 
  12   5   9       34.79       34.97      3.27 o 
  13   5   9       14.28       20.67      3.04 o 
  14   5   9        3.39        1.86      2.60 o 
  15   5   9       55.51       54.35      4.15 o 
  16   5   9        9.98       14.17      3.44 o 
   0   6   9      170.04      141.03      6.92 o 
   1   6   9      471.18      391.04      8.83 o 
   2   6   9       39.02       39.71      2.98 o 
   3   6   9        2.58        5.75      2.18 o 
   4   6   9      599.62      570.55     11.79 o 
   5   6   9     1382.29     1236.25     24.19 o 
   6   6   9       75.20       71.09      3.81 o 
   7   6   9       44.19       54.98      3.55 o 
   8   6   9      699.07      687.36     14.60 o 
   9   6   9       15.78       15.36      2.84 o 
  10   6   9       40.43       52.49      4.73 o 
  11   6   9      114.04      113.34      5.24 o 
  12   6   9       43.03       55.55      4.15 o 
  13   6   9        0.17        1.23      2.83 o 
  14   6   9        3.13        5.63      2.80 o 
   1   7   9      114.50      110.11      4.57 o 
   2   7   9      143.95      168.48      5.61 o 
   3   7   9      155.93      156.88      5.40 o 
   4   7   9       50.56       45.31      3.40 o 
   5   7   9        1.27        4.55      2.28 o 
   6   7   9      383.58      383.44      9.79 o 
   7   7   9        7.64        9.33      3.27 o 
   8   7   9       42.60       44.30      3.90 o 
   9   7   9       33.66       33.35      3.97 o 
  10   7   9       19.86       12.93      4.15 o 
   0   8   9      137.75      142.82      9.83 o 
   1   8   9        9.87        7.02      3.45 o 
   2   8   9       61.98       69.72      5.38 o 
   3   8   9       19.69       25.28      3.97 o 
   0   0  10      115.60       66.97      3.59 o 
   1   0  10     1588.54     1620.23     30.95 o 
   2   0  10     1181.93     1223.75     23.67 o 
   3   0  10      288.02      272.59      6.33 o 
   4   0  10     1792.57     1824.74     34.72 o 
   5   0  10       55.39       46.41      2.32 o 
   6   0  10      508.14      551.43     11.53 o 
   7   0  10      720.32      741.72     16.71 o 
   8   0  10      277.06      252.86      7.73 o 
   9   0  10       71.78       68.81      4.96 o 
  10   0  10      513.92      523.87     12.76 o 
  11   0  10      382.60      392.26     11.14 o 
  12   0  10     1879.67     1889.29     40.53 o 
  13   0  10       84.63       68.94      5.51 o 
  14   0  10      406.02      421.15     15.54 o 
  15   0  10     1592.89     1462.21     36.53 o 
  16   0  10      285.08      271.14     13.55 o 
  17   0  10       20.94       12.56      3.64 o 
  18   0  10        0.13        3.17      4.07 o 
  19   0  10      518.04      517.16     26.43 o 
  20   0  10      278.93      254.84     14.23 o 
   1   1  10        3.83        7.80      1.03 o 
   2   1  10      150.58      176.29      3.21 o 
   3   1  10       87.56       99.22      2.25 o 
   4   1  10       65.75       74.47      2.98 o 
   5   1  10      203.66      212.38      3.75 o 
   6   1  10       40.95       32.38      1.43 o 
   7   1  10      577.38      559.46      9.53 o 
   8   1  10        0.18       -0.99      0.99 o 
   9   1  10      199.49      215.11      5.56 o 
  10   1  10      246.47      224.38      5.25 o 
  11   1  10        0.81        4.45      1.67 o 
  12   1  10       11.44       12.53      1.94 o 
  13   1  10        0.30       -0.20      1.66 o 
  14   1  10       70.35       61.04      3.65 o 
  15   1  10      111.34      103.95      3.97 o 
  16   1  10      130.81      113.37      4.21 o 
  17   1  10        0.27       -0.67      2.03 o 
  18   1  10       75.24       66.20      4.77 o 
  19   1  10        1.44        6.29      3.15 o 
  20   1  10      268.35      275.83     14.09 o 
   0   2  10      851.88      818.16     16.31 o 
   1   2  10      597.51      615.49      9.36 o 
   2   2  10      975.92     1000.37     14.63 o 
   3   2  10      727.73      694.05     10.49 o 
   4   2  10      920.06      911.11     13.49 o 
   5   2  10        0.77        1.99      1.07 o 
   6   2  10      522.24      548.31      8.71 o 
   7   2  10      124.67      114.88      2.94 o 
   8   2  10        5.43        2.68      1.23 o 
   9   2  10      105.42      100.08      3.12 o 
  10   2  10      964.70     1044.14     17.50 o 
  11   2  10       13.51        8.89      1.81 o 
  12   2  10      714.48      666.31     12.09 o 
  13   2  10      104.01       85.20      3.50 o 
  14   2  10      810.35      842.74     15.95 o 
  15   2  10        5.71        6.19      2.30 o 
  16   2  10        1.99        2.96      2.20 o 
  17   2  10       16.75       20.52      2.91 o 
  18   2  10       18.61       22.17      3.74 o 
  19   2  10       57.58       64.99      4.92 o 
  20   2  10        2.69        6.97      3.90 o 
   1   3  10        4.79        4.11      1.18 o 
   2   3  10       89.01       80.36      2.57 o 
   3   3  10        0.34        0.24      1.16 o 
   4   3  10        0.98        1.44      1.27 o 
   5   3  10      110.83      104.17      3.06 o 
   6   3  10      332.94      318.38      6.22 o 
   7   3  10      679.26      676.83     11.23 o 
   8   3  10      104.70       81.90      2.91 o 
   9   3  10      124.54      107.60      3.59 o 
  10   3  10      208.42      202.18      5.51 o 
  11   3  10       90.55       91.59      3.82 o 
  12   3  10      192.97      151.56      4.89 o 
  13   3  10        2.10        5.25      2.19 o 
  14   3  10       58.86       72.64      3.80 o 
  15   3  10      407.65      439.70     10.84 o 
  16   3  10      126.79      123.68      4.89 o 
  17   3  10      129.40      142.37      5.84 o 
  18   3  10       41.71       44.70      4.38 o 
  19   3  10       20.83       24.85      4.22 o 
   0   4  10     1180.21     1125.21     28.07 o 
   1   4  10       16.23       20.32      2.27 o 
   2   4  10      327.10      312.25      7.07 o 
   3   4  10      904.29      875.93     15.00 o 
   4   4  10        7.93       15.06      1.97 o 
   5   4  10      653.57      650.89     12.30 o 
   6   4  10       14.75        3.99      1.68 o 
   7   4  10      307.78      283.46      6.45 o 
   8   4  10      198.49      180.90      4.81 o 
   9   4  10       21.37       18.43      2.26 o 
  10   4  10        7.34        6.56      2.10 o 
  11   4  10       57.22       58.19      3.35 o 
  12   4  10        5.01       11.05      2.33 o 
  13   4  10        6.51        4.34      2.21 o 
  14   4  10      189.96      175.67      5.66 o 
  15   4  10       99.50       96.79      4.54 o 
  16   4  10        0.07       -0.94      2.48 o 
  17   4  10      125.82      140.98      5.95 o 
  18   4  10       10.38       31.85      9.80 o 
   1   5  10      231.39      198.96      5.47 o 
   2   5  10       41.18       35.52      2.80 o 
   3   5  10       38.00       40.41      2.84 o 
   4   5  10        3.88        7.03      2.03 o 
   5   5  10       40.27       28.65      3.21 o 
   6   5  10       34.28       34.87      2.84 o 
   7   5  10      250.92      275.50      6.53 o 
   8   5  10      231.89      239.43      7.04 o 
   9   5  10       95.50      104.40      4.28 o 
  10   5  10        7.50        8.32      2.45 o 
  11   5  10        2.71       -0.53      2.23 o 
  12   5  10      307.29      321.40      8.72 o 
  13   5  10      467.20      473.41     11.45 o 
  14   5  10      135.55      153.55      6.01 o 
  15   5  10       18.38       17.70      3.29 o 
  16   5  10        0.61        3.37      3.04 o 
   0   6  10      163.43      148.52      8.01 o 
   1   6  10        0.57       -0.64      1.99 o 
   2   6  10       67.29       73.22      3.79 o 
   3   6  10       68.87       85.39      3.98 o 
   4   6  10       19.69       17.79      2.59 o 
   5   6  10       16.69       25.46      3.03 o 
   6   6  10        1.19       -1.99      1.99 o 
   7   6  10       15.76        8.51      2.51 o 
   8   6  10       18.11       22.16      2.82 o 
   9   6  10       87.59      102.09      5.09 o 
  10   6  10       45.77       42.55      4.04 o 
  11   6  10       14.90        8.38      3.07 o 
  12   6  10       76.37       84.49      5.25 o 
  13   6  10      160.79      177.70      6.61 o 
   1   7  10        0.59        1.28      2.21 o 
   2   7  10      292.70      312.15     10.28 o 
   3   7  10       82.78       81.10      4.24 o 
   4   7  10      111.38      117.05      4.84 o 
   5   7  10       17.16       29.15      3.09 o 
   6   7  10      166.41      162.31      5.61 o 
   7   7  10        5.17        6.75      2.47 o 
   8   7  10        2.75        8.48      3.05 o 
   9   7  10        1.86       -0.17      2.83 o 
   1   1  11      452.30      470.52      7.45 o 
   2   1  11       49.47       35.66      1.52 o 
   3   1  11     2129.39     2076.29     29.16 o 
   4   1  11     2337.93     2261.15     31.69 o 
   5   1  11       14.47        3.77      1.05 o 
   6   1  11      243.33      254.35      4.46 o 
   7   1  11     1429.52     1507.19     22.77 o 
   8   1  11     2093.93     2115.27     31.47 o 
   9   1  11      167.89      171.40      4.40 o 
  10   1  11        5.42        4.02      1.64 o 
  11   1  11       33.91       37.03      2.43 o 
  12   1  11      735.98      727.53     13.00 o 
  13   1  11      232.77      207.80      5.43 o 
  14   1  11      207.72      233.33      5.89 o 
  15   1  11        5.63        4.58      1.99 o 
  16   1  11      439.23      421.01     12.58 o 
  17   1  11      205.91      205.55      6.22 o 
  18   1  11      268.54      262.41      8.71 o 
  19   1  11        8.91       14.10      3.65 o 
  20   1  11      212.25      223.28      9.20 o 
   0   2  11     1750.29     1697.56     32.55 o 
   1   2  11      354.96      352.78      5.97 o 
   2   2  11        8.94       10.26      1.21 o 
   3   2  11      554.96      572.58     12.20 o 
   4   2  11      566.37      556.92      8.83 o 
   5   2  11       45.24       52.99      2.10 o 
   6   2  11       81.61       93.44      2.67 o 
   7   2  11      985.16     1025.17     15.25 o 
   8   2  11      193.59      202.01      4.27 o 
   9   2  11      605.25      547.46     10.06 o 
  10   2  11       63.61       63.53      3.09 o 
  11   2  11       16.92       26.84      2.34 o 
  12   2  11      357.73      358.00      8.18 o 
  13   2  11        0.53        3.15      2.01 o 
  14   2  11        6.53       10.02      2.35 o 
  15   2  11        8.70        3.43      2.18 o 
  16   2  11       19.35       16.70      2.71 o 
  17   2  11       49.89       52.23      3.72 o 
  18   2  11        8.87       18.21      3.93 o 
  19   2  11       12.28       12.12      4.06 o 
   1   3  11     1600.22     1503.54     25.69 o 
   2   3  11     1761.31     1664.58     25.06 o 
   3   3  11      582.42      541.26      9.20 o 
   4   3  11      118.20       96.90      2.99 o 
   5   3  11      970.81      900.23     14.40 o 
   6   3  11        0.06        1.51      1.49 o 
   7   3  11      149.52      159.35      4.09 o 
   8   3  11       60.88       59.19      2.62 o 
   9   3  11      192.68      197.77      5.63 o 
  10   3  11      268.09      246.59      6.30 o 
  11   3  11        9.61        8.80      2.93 o 
  12   3  11       28.92       24.88      2.59 o 
  13   3  11       18.62       20.37      2.64 o 
  14   3  11      187.86      187.58      5.80 o 
  15   3  11       58.84       58.22      4.09 o 
  16   3  11      312.99      292.68      7.74 o 
  17   3  11        0.65        3.30      2.60 o 
  18   3  11        0.85        6.29      3.37 o 
   0   4  11        1.78        1.02      2.45 o 
   1   4  11       56.21       52.93      2.88 o 
   2   4  11      135.82      140.05      4.47 o 
   3   4  11      337.74      333.59      7.50 o 
   4   4  11       62.51       57.70      3.09 o 
   5   4  11        0.67        1.86      1.79 o 
   6   4  11       18.59       23.39      2.25 o 
   7   4  11       20.20       29.70      2.37 o 
   8   4  11        1.52        3.56      1.81 o 
   9   4  11      796.24      701.38     13.60 o 
  10   4  11        2.29        2.28      2.47 o 
  11   4  11        2.31        1.19      2.10 o 
  12   4  11       20.15       29.75      2.87 o 
  13   4  11        0.65        3.30      3.28 o 
  14   4  11       63.62       56.51      3.76 o 
  15   4  11      270.36      269.28      7.48 o 
  16   4  11        8.35       11.67      2.88 o 
  17   4  11      142.60      152.41      6.29 o 
   1   5  11      128.48      106.52      4.13 o 
   2   5  11        7.29        8.73      2.16 o 
   3   5  11       33.07       31.79      2.71 o 
   4   5  11        0.08        0.94      1.88 o 
   5   5  11      255.02      201.18      5.77 o 
   6   5  11       39.52       44.76      3.15 o 
   7   5  11        1.59       -1.27      2.01 o 
   8   5  11       28.64       35.99      3.29 o 
   9   5  11       82.73       71.78      3.81 o 
  10   5  11      564.54      564.24     12.65 o 
  11   5  11       16.39       15.23      2.85 o 
  12   5  11       82.31       89.98      4.66 o 
  13   5  11        7.23       12.82      2.96 o 
  14   5  11      208.94      211.92      7.09 o 
  15   5  11       52.97       59.27      4.37 o 
   0   6  11       18.25       15.14      3.56 o 
   1   6  11       84.99       77.09      3.98 o 
   2   6  11       96.49       96.98      4.61 o 
   3   6  11       89.24       98.57      4.35 o 
   4   6  11      107.83      114.76      4.64 o 
   5   6  11      122.91      114.34      4.62 o 
   6   6  11       40.58       47.22      3.78 o 
   7   6  11       11.96       18.82      2.79 o 
   8   6  11      213.07      220.78      6.87 o 
   9   6  11      187.17      186.82      6.38 o 
  10   6  11        2.18        3.04      2.89 o 
  11   6  11      278.71      279.88      9.77 o 
  12   6  11      105.81      110.19      8.09 o 
   1   7  11        9.32       10.32      2.53 o 
   2   7  11      382.32      383.79      9.30 o 
   3   7  11       91.48       97.58      4.56 o 
   4   7  11       19.90       30.10      3.59 o 
   5   7  11        4.97        5.60      2.47 o 
   6   7  11      241.12      244.45      7.59 o 
   7   7  11      201.68      219.26      6.82 o 
   8   7  11        5.06       14.46      3.00 o 
   0   0  12     1997.11     2018.88     54.21 o 
   1   0  12      780.11      857.91     17.22 o 
   2   0  12       52.68       48.06      2.52 o 
   3   0  12      189.47      188.92      5.82 o 
   4   0  12       20.30       17.34      1.81 o 
   5   0  12       27.69       39.46      2.35 o 
   6   0  12      217.21      192.17      5.28 o 
   7   0  12      481.51      451.38     10.01 o 
   8   0  12       59.70       39.06      2.57 o 
   9   0  12     2660.80     2518.86     52.73 o 
  10   0  12      502.01      471.68     11.87 o 
  11   0  12     1760.29     1733.20     42.25 o 
  12   0  12        0.30        4.27      2.63 o 
  13   0  12      522.55      493.35     16.03 o 
  14   0  12      104.47      126.15      6.63 o 
  15   0  12     1333.09     1375.18     34.80 o 
  16   0  12      249.76      238.41     14.84 o 
  17   0  12        7.16        5.31      3.45 o 
  18   0  12      699.75      726.61     44.62 o 
  19   0  12        0.80       -1.66      4.38 o 
   1   1  12       56.00       60.63      1.94 o 
   2   1  12       97.02       86.55      2.44 o 
   3   1  12      185.00      171.53      3.79 o 
   4   1  12      159.83      172.24      3.42 o 
   5   1  12       68.70       56.39      2.21 o 
   6   1  12      434.33      440.80      7.73 o 
   7   1  12      369.15      299.94      5.63 o 
   8   1  12      574.91      537.15      9.20 o 
   9   1  12      102.42       95.51      3.39 o 
  10   1  12      886.95      852.79     14.72 o 
  11   1  12      553.07      546.55     10.27 o 
  12   1  12      119.50      123.12      5.46 o 
  13   1  12      111.75      122.16      4.48 o 
  14   1  12       42.38       47.63      3.26 o 
  15   1  12      198.04      200.39      5.87 o 
  16   1  12        6.85        5.22      2.35 o 
  17   1  12        0.64        2.82      2.39 o 
  18   1  12        1.28       -0.90      2.88 o 
  19   1  12        3.35        3.89      3.76 o 
   0   2  12     2392.71     2286.99     47.54 o 
   1   2  12       73.91       76.42      2.36 o 
   2   2  12       34.67       39.00      1.82 o 
   3   2  12      868.52      823.45     12.41 o 
   4   2  12      710.14      736.13     11.36 o 
   5   2  12      940.85      900.05     13.58 o 
   6   2  12      223.72      179.73      3.96 o 
   7   2  12       64.49       68.03      2.50 o 
   8   2  12     1056.81     1006.63     15.95 o 
   9   2  12      128.67      106.44      3.92 o 
  10   2  12        0.52       -1.56      1.79 o 
  11   2  12      204.00      181.30      5.29 o 
  12   2  12      720.57      701.97     13.71 o 
  13   2  12        1.91        4.65      2.14 o 
  14   2  12      112.40      121.32      4.95 o 
  15   2  12       62.24       66.47      4.17 o 
  16   2  12        6.18        9.91      2.99 o 
  17   2  12       49.59       48.74      4.01 o 
  18   2  12      408.45      440.83     12.21 o 
  19   2  12        7.94       10.19      3.86 o 
   1   3  12     1284.78     1182.42     20.71 o 
   2   3  12      303.72      273.96      6.42 o 
   3   3  12      159.12      159.77      3.98 o 
   4   3  12      287.88      261.98      5.42 o 
   5   3  12     1034.96      985.96     15.67 o 
   6   3  12        5.49        1.31      1.51 o 
   7   3  12      527.62      525.83     12.93 o 
   8   3  12      428.34      411.11      8.18 o 
   9   3  12        2.84        6.97      2.03 o 
  10   3  12       13.35       13.70      2.33 o 
  11   3  12       15.30        7.21      2.15 o 
  12   3  12        0.70        0.12      1.95 o 
  13   3  12       14.40       22.90      2.68 o 
  14   3  12      368.36      350.34      8.51 o 
  15   3  12       61.30       58.76      3.84 o 
  16   3  12        7.01        3.55      2.58 o 
  17   3  12       40.11       48.43      3.77 o 
  18   3  12       37.34       34.94      3.86 o 
   0   4  12      122.00      120.98      5.81 o 
   1   4  12      286.25      236.63      6.01 o 
   2   4  12       30.51       32.64      2.70 o 
   3   4  12     2637.31     2485.66     44.53 o 
   4   4  12        6.27        2.18      1.84 o 
   5   4  12      403.73      414.61      8.98 o 
   6   4  12      345.53      283.57      6.89 o 
   7   4  12      280.96      274.16      6.37 o 
   8   4  12      173.76      152.22      4.86 o 
   9   4  12      116.23       91.97      4.30 o 
  10   4  12       37.80       48.51      3.56 o 
  11   4  12        0.37        1.11      2.32 o 
  12   4  12       56.75       60.99      3.99 o 
  13   4  12       61.58       49.17      3.83 o 
  14   4  12       56.88       69.13      4.33 o 
  15   4  12       70.88       67.29      4.43 o 
  16   4  12        0.12        1.84      4.20 o 
   1   5  12       20.47       20.50      2.52 o 
   2   5  12      927.22      874.69     17.94 o 
   3   5  12       31.91       33.69      3.12 o 
   4   5  12       35.75       22.95      2.63 o 
   5   5  12       20.16       34.24      2.91 o 
   6   5  12        2.30        3.60      2.07 o 
   7   5  12      292.69      231.93     10.42 o 
   8   5  12       13.96       10.13      2.57 o 
   9   5  12       17.34       14.78      3.05 o 
  10   5  12      176.06      182.38      6.76 o 
  11   5  12       47.19       38.93      3.91 o 
  12   5  12       18.30       29.51      4.76 o 
  13   5  12      148.39      173.99      6.45 o 
  14   5  12      535.06      555.14     13.22 o 
   0   6  12      140.31      145.31      7.43 o 
   1   6  12        0.30        1.42      2.07 o 
   2   6  12        9.88       12.21      2.51 o 
   3   6  12        0.88       -0.26      2.10 o 
   4   6  12      470.13      481.06     10.64 o 
   5   6  12       25.06       25.36      2.94 o 
   6   6  12       32.15       41.30      3.39 o 
   7   6  12       39.29       30.67      3.10 o 
   8   6  12      221.98      236.65      7.31 o 
   9   6  12       12.55        8.60      2.94 o 
  10   6  12      279.13      297.58      9.21 o 
  11   6  12       26.90       27.42      3.77 o 
  12   6  12       45.61       42.68      4.22 o 
   1   7  12      299.00      308.41      9.12 o 
   2   7  12       13.42       12.50      2.72 o 
   3   7  12      114.00      120.92      4.99 o 
   4   7  12       74.12       71.64      4.19 o 
   5   7  12       24.22       29.57      3.16 o 
   6   7  12       13.86       19.48      3.89 o 
   7   7  12      110.54      110.12      5.31 o 
   1   1  13      771.31      731.50     11.07 o 
   2   1  13      186.94      172.49      3.45 o 
   3   1  13        1.93        2.62      1.09 o 
   4   1  13       33.99       41.47      1.99 o 
   5   1  13     1276.36     1231.63     18.95 o 
   6   1  13     1449.70     1322.39     20.24 o 
   7   1  13       78.28       81.40      2.83 o 
   8   1  13      168.08      148.31      4.21 o 
   9   1  13        0.00        2.14      1.64 o 
  10   1  13      490.55      406.35      8.12 o 
  11   1  13     2603.38     2592.94     40.92 o 
  12   1  13       10.02       14.08      2.10 o 
  13   1  13      171.90      169.28      5.32 o 
  14   1  13       37.09       34.77      3.05 o 
  15   1  13      183.40      191.53      7.92 o 
  16   1  13      211.94      238.51      7.26 o 
  17   1  13       85.75      106.62      5.19 o 
  18   1  13       20.08       21.75      4.89 o 
  19   1  13      572.87      590.60     16.79 o 
   0   2  13        5.56        0.94      1.78 o 
   1   2  13      444.55      409.33      7.50 o 
   2   2  13     1096.04      977.55     16.29 o 
   3   2  13      922.16      900.00     13.90 o 
   4   2  13       10.00       13.99      1.52 o 
   5   2  13      502.64      442.48      7.52 o 
   6   2  13      953.63      934.97     14.18 o 
   7   2  13      730.53      699.91     11.63 o 
   8   2  13      155.46      127.18      3.94 o 
   9   2  13       56.46       39.89      3.60 o 
  10   2  13       16.36       16.35      2.30 o 
  11   2  13      235.22      196.18      5.58 o 
  12   2  13       85.58       69.66      3.67 o 
  13   2  13      100.01      100.70      4.28 o 
  14   2  13        9.47       12.05      2.51 o 
  15   2  13      132.40      138.80      4.99 o 
  16   2  13       54.74       75.17      4.61 o 
  17   2  13        8.55       16.64      3.29 o 
  18   2  13       19.01       26.86      3.91 o 
   1   3  13     3121.60     2911.76     48.25 o 
   2   3  13      733.26      679.47     12.92 o 
   3   3  13      958.00      919.74     17.48 o 
   4   3  13       63.46       59.83      3.13 o 
   5   3  13      925.80      855.20     13.93 o 
   6   3  13      142.98      126.56      3.65 o 
   7   3  13        8.87        4.06      1.64 o 
   8   3  13      162.22      145.47      4.33 o 
   9   3  13        0.34        1.83      2.10 o 
  10   3  13       88.01       83.75      3.80 o 
  11   3  13      476.37      448.34     10.19 o 
  12   3  13        3.36       -0.52      2.03 o 
  13   3  13      379.91      360.32      8.62 o 
  14   3  13      122.73      113.04      4.74 o 
  15   3  13       63.53       57.36      3.91 o 
  16   3  13       95.84      108.10      4.85 o 
  17   3  13       53.04       60.42      4.06 o 
   0   4  13      139.48      137.26      7.05 o 
   1   4  13      829.74      731.52     13.96 o 
   2   4  13      537.43      505.12     10.39 o 
   3   4  13       13.31       14.43      2.27 o 
   4   4  13     1167.88     1091.65     19.74 o 
   5   4  13      115.38       92.15      3.96 o 
   6   4  13       34.77       38.55      2.93 o 
   7   4  13      165.99      166.62      5.14 o 
   8   4  13       93.21       74.38      3.95 o 
   9   4  13        0.12        0.71      2.26 o 
  10   4  13        4.09        3.76      2.28 o 
  11   4  13       24.46       38.29      3.96 o 
  12   4  13      101.48       99.21      4.74 o 
  13   4  13       70.04       68.40      4.33 o 
  14   4  13       10.23       15.90      3.01 o 
  15   4  13      177.56      192.92      7.36 o 
  16   4  13        7.11       13.40      3.03 o 
   1   5  13      875.49      840.80     16.09 o 
   2   5  13      232.47      237.12      6.49 o 
   3   5  13      148.76      151.41      5.13 o 
   4   5  13       45.59       48.54      3.33 o 
   5   5  13        0.60        0.01      2.07 o 
   6   5  13       63.58       50.63      3.38 o 
   7   5  13        0.04       -1.42      2.27 o 
   8   5  13      165.04      170.50      6.03 o 
   9   5  13      293.63      263.12      9.13 o 
  10   5  13       45.73       39.06      3.68 o 
  11   5  13       41.66       45.67      4.26 o 
  12   5  13       97.01       95.89      5.48 o 
  13   5  13       10.77       11.60      3.34 o 
  14   5  13        3.30        0.18      2.91 o 
   0   6  13      226.96      241.15      9.76 o 
   1   6  13      176.91      195.95      6.45 o 
   2   6  13      133.57      140.25      5.28 o 
   3   6  13      336.02      342.46      8.53 o 
   4   6  13      184.79      183.06      5.95 o 
   5   6  13        0.66       -1.56      2.30 o 
   6   6  13       33.39       33.67      3.38 o 
   7   6  13        1.77        3.84      2.59 o 
   8   6  13        9.27       14.34      3.17 o 
   9   6  13        0.03        2.93      2.75 o 
  10   6  13        3.20        7.94      3.02 o 
  11   6  13      192.54      210.32      7.81 o 
   1   7  13      369.96      423.47     11.69 o 
   2   7  13       93.31      112.48      5.02 o 
   3   7  13       35.97       43.65      3.66 o 
   4   7  13      268.42      279.64      7.83 o 
   5   7  13        0.88        3.60      2.62 o 
   0   0  14        1.59        2.59      2.49 o 
   1   0  14      200.57      195.10      9.37 o 
   2   0  14     1143.81     1187.86     31.98 o 
   3   0  14      515.53      492.97     10.93 o 
   4   0  14      303.03      266.45      6.81 o 
   5   0  14     4006.95     3843.90     79.17 o 
   6   0  14        0.04        1.13      2.27 o 
   7   0  14       26.53       24.19      2.64 o 
   8   0  14     1568.19     1617.97     39.29 o 
   9   0  14      258.99      238.03      8.66 o 
  10   0  14     1229.40     1204.38     30.51 o 
  11   0  14      316.26      323.11     11.24 o 
  12   0  14       47.22       61.11      4.79 o 
  13   0  14       31.79       33.08      4.05 o 
  14   0  14      199.28      228.73      9.16 o 
  15   0  14      318.92      311.80     11.22 o 
  16   0  14      907.36      913.45     24.90 o 
  17   0  14       16.96       22.56      6.25 o 
  18   0  14      224.10      232.33     10.07 o 
   1   1  14      224.21      225.75      4.29 o 
   2   1  14      181.60      162.22      3.91 o 
   3   1  14      366.61      338.25      8.71 o 
   4   1  14      179.79      179.66      3.96 o 
   5   1  14      262.82      270.62      5.17 o 
   6   1  14       14.82       13.38      1.57 o 
   7   1  14       87.57       86.97      3.09 o 
   8   1  14      201.80      209.29      5.41 o 
   9   1  14       16.25       19.51      2.04 o 
  10   1  14        0.29        0.39      1.62 o 
  11   1  14      137.51      139.17      4.71 o 
  12   1  14      152.22      143.53      4.79 o 
  13   1  14       12.31        8.63      2.24 o 
  14   1  14        5.49        9.15      3.12 o 
  15   1  14        6.78        6.01      2.63 o 
  16   1  14       27.37       24.58      3.27 o 
  17   1  14      134.50      144.39      6.02 o 
  18   1  14       99.34      111.11      5.66 o 
   0   2  14      153.80      142.40      5.19 o 
   1   2  14      268.69      231.30      4.95 o 
   2   2  14      171.74      168.30      4.08 o 
   3   2  14       37.85       40.12      2.00 o 
   4   2  14       80.02       73.40      2.80 o 
   5   2  14     1892.38     1758.81     28.12 o 
   6   2  14       95.28       87.44      3.10 o 
   7   2  14      380.19      337.51      6.66 o 
   8   2  14      402.76      423.22      9.92 o 
   9   2  14       24.03       28.70      2.63 o 
  10   2  14      237.88      202.17      5.68 o 
  11   2  14       23.81       40.36      2.94 o 
  12   2  14       19.52       16.33      2.44 o 
  13   2  14        8.61        5.42      2.24 o 
  14   2  14        0.02       -2.22      2.22 o 
  15   2  14       22.10       23.00      3.29 o 
  16   2  14       26.98       26.11      3.52 o 
  17   2  14       10.11       11.72      3.36 o 
   1   3  14      232.70      251.71      6.64 o 
   2   3  14      442.20      408.17      8.69 o 
   3   3  14      281.88      259.81      6.98 o 
   4   3  14        2.44        0.71      1.79 o 
   5   3  14      501.60      471.89      9.81 o 
   6   3  14       48.53       64.44      3.38 o 
   7   3  14      297.75      284.76      7.52 o 
   8   3  14        3.62        4.33      1.95 o 
   9   3  14       45.50       45.99      3.04 o 
  10   3  14        3.50        3.28      2.05 o 
  11   3  14      348.13      367.86      8.58 o 
  12   3  14      108.52      123.14      4.70 o 
  13   3  14      399.19      400.70      9.41 o 
  14   3  14      133.18      151.81      5.47 o 
  15   3  14        6.98        9.47      2.90 o 
  16   3  14        7.04        0.58      3.00 o 
   0   4  14     1470.47     1397.10     36.18 o 
   1   4  14      165.40      152.06      5.25 o 
   2   4  14      209.98      207.61      5.77 o 
   3   4  14       16.81       15.97      2.38 o 
   4   4  14       63.62       69.25      3.50 o 
   5   4  14      612.94      592.86     12.01 o 
   6   4  14      859.55      848.19     16.09 o 
   7   4  14      207.13      200.78      5.86 o 
   8   4  14       22.22       23.10      3.14 o 
   9   4  14        8.38       15.14      2.90 o 
  10   4  14      148.84      154.77      6.20 o 
  11   4  14      109.19       97.90      5.21 o 
  12   4  14       92.90      115.60      5.13 o 
  13   4  14        2.59        3.23      2.67 o 
  14   4  14       73.25       76.32      4.63 o 
  15   4  14      304.87      304.32      8.79 o 
   1   5  14       37.11       41.67      3.18 o 
   2   5  14        6.48        7.60      2.41 o 
   3   5  14        0.05        0.35      2.19 o 
   4   5  14       57.06       75.02      3.96 o 
   5   5  14       40.52       51.04      4.24 o 
   6   5  14       45.02       48.86      3.48 o 
   7   5  14       40.65       41.54      3.51 o 
   8   5  14       34.82       31.28      3.59 o 
   9   5  14        2.33       -0.26      2.58 o 
  10   5  14      164.95      159.46      6.58 o 
  11   5  14      137.34      141.01      6.34 o 
  12   5  14      965.05      970.24     23.87 o 
  13   5  14        0.01       -0.84      2.74 o 
   0   6  14      427.53      481.81     15.29 o 
   1   6  14       94.25      102.58      4.70 o 
   2   6  14      107.47      109.64      6.83 o 
   3   6  14       74.09       83.36      4.36 o 
   4   6  14       16.04       16.59      2.88 o 
   5   6  14       10.34        9.31      2.70 o 
   6   6  14       60.06       64.43      4.05 o 
   7   6  14       87.33      101.35      6.97 o 
   8   6  14       45.20       45.58      4.25 o 
   9   6  14        0.35        1.79      2.78 o 
   1   7  14        9.70       13.97      3.29 o 
   2   7  14      166.36      190.10      8.06 o 
   3   7  14      223.47      232.28      7.41 o 
   1   1  15      190.04      176.51      3.98 o 
   2   1  15      437.26      409.73      7.57 o 
   3   1  15      384.16      379.11      7.42 o 
   4   1  15      258.63      235.96      5.31 o 
   5   1  15        0.28       -1.12      1.24 o 
   6   1  15        1.12        3.30      1.42 o 
   7   1  15      899.01      867.41     14.19 o 
   8   1  15      404.89      418.21      8.32 o 
   9   1  15      307.43      316.23      7.46 o 
  10   1  15        6.30        3.72      2.07 o 
  11   1  15      334.94      320.83      7.70 o 
  12   1  15      241.75      234.13      6.95 o 
  13   1  15      699.64      730.00     15.60 o 
  14   1  15      268.15      272.03      7.84 o 
  15   1  15       40.47       41.42      3.74 o 
  16   1  15       45.75       54.17      4.17 o 
  17   1  15      155.79      166.06      6.56 o 
   0   2  15       21.36       30.01      2.82 o 
   1   2  15      133.43      137.88      4.82 o 
   2   2  15       19.26       17.07      2.00 o 
   3   2  15      101.82      104.13      3.56 o 
   4   2  15       39.83       39.82      2.54 o 
   5   2  15      172.55      147.98      4.57 o 
   6   2  15       47.98       49.26      2.56 o 
   7   2  15      310.86      296.50      6.51 o 
   8   2  15       94.98       79.02      3.61 o 
   9   2  15      255.24      255.30      6.55 o 
  10   2  15        8.23        5.94      2.18 o 
  11   2  15      278.47      264.66      7.37 o 
  12   2  15       15.84       10.23      2.59 o 
  13   2  15        3.47        2.93      2.40 o 
  14   2  15       83.24      100.46      4.92 o 
  15   2  15        1.48        0.63      2.66 o 
  16   2  15       85.39       94.94      5.09 o 
  17   2  15      127.93      147.13      6.25 o 
   1   3  15      114.38       93.12      3.89 o 
   2   3  15       89.56       96.35      3.97 o 
   3   3  15      617.96      629.60     12.41 o 
   4   3  15       43.49       36.53      2.87 o 
   5   3  15       57.26       54.72      3.18 o 
   6   3  15        8.07        3.11      2.07 o 
   7   3  15      373.90      321.69      8.10 o 
   8   3  15       47.40       42.31      3.55 o 
   9   3  15       28.94       44.00      3.31 o 
  10   3  15        3.58       11.71      2.62 o 
  11   3  15        4.59       11.14      2.51 o 
  12   3  15        5.94        6.70      2.46 o 
  13   3  15       53.61       53.15      3.71 o 
  14   3  15       29.23       34.40      3.71 o 
  15   3  15        0.00       -2.41      3.19 o 
  16   3  15       30.57       41.76      5.91 o 
   0   4  15       13.77       27.80      3.86 o 
   1   4  15      134.81      130.65      4.64 o 
   2   4  15        5.94        4.93      2.20 o 
   3   4  15       14.14       18.27      2.52 o 
   4   4  15       79.60       73.83      3.74 o 
   5   4  15       40.80       40.47      3.13 o 
   6   4  15        3.52        4.78      2.30 o 
   7   4  15        2.68        6.38      2.46 o 
   8   4  15        3.56        3.52      2.49 o 
   9   4  15        0.01       -2.24      2.24 o 
  10   4  15        2.76        8.38      2.86 o 
  11   4  15      982.47     1051.71     23.05 o 
  12   4  15        9.77        6.50      3.35 o 
  13   4  15        1.93        2.77      2.86 o 
  14   4  15       52.25       74.10      4.86 o 
   1   5  15       39.03       41.25      3.36 o 
   2   5  15        1.48        0.76      2.27 o 
   3   5  15      371.97      394.83     11.81 o 
   4   5  15      190.47      212.82      6.29 o 
   5   5  15        7.24        4.89      2.47 o 
   6   5  15      252.58      276.66      7.94 o 
   7   5  15      136.96      130.84      5.49 o 
   8   5  15        2.17        2.71      2.80 o 
   9   5  15        3.02        2.65      2.73 o 
  10   5  15      102.09      117.08      5.80 o 
  11   5  15       14.12       24.93      3.81 o 
  12   5  15        5.24       12.02      3.37 o 
   0   6  15       45.02       37.84      4.90 o 
   1   6  15      115.52      113.41      4.96 o 
   2   6  15       24.42       19.20      2.95 o 
   3   6  15        0.04        1.34      2.48 o 
   4   6  15        1.92        0.21      2.48 o 
   5   6  15      143.63      150.16      5.75 o 
   6   6  15        2.04        2.28      2.82 o 
   7   6  15        1.16       -0.57      2.55 o 
   8   6  15       98.46       99.16      5.64 o 
   0   0  16      472.08      434.78     14.30 o 
   1   0  16        1.50        3.84      2.52 o 
   2   0  16     1127.20     1046.13     43.52 o 
   3   0  16      525.10      454.25     11.68 o 
   4   0  16      714.35      635.63     15.32 o 
   5   0  16      125.39      106.11      6.20 o 
   6   0  16      224.15      179.35      6.24 o 
   7   0  16     1763.13     1695.86     47.77 o 
   8   0  16       16.94       19.19      3.31 o 
   9   0  16        5.78        3.94      2.81 o 
  10   0  16        0.50        3.38      4.21 o 
  11   0  16        2.64        0.71      2.90 o 
  12   0  16      158.74      174.48      7.84 o 
  13   0  16       11.25       20.69      4.56 o 
  14   0  16      111.80      117.16      6.88 o 
  15   0  16      313.29      371.97     15.32 o 
  16   0  16      159.58      173.94      8.66 o 
  17   0  16       21.23       21.80      6.62 o 
   1   1  16        1.25       -0.48      1.72 o 
   2   1  16       59.65       48.56      2.43 o 
   3   1  16        5.19        1.02      1.42 o 
   4   1  16       41.43       37.11      2.14 o 
   5   1  16      155.03      135.06      3.58 o 
   6   1  16      295.34      264.89      5.77 o 
   7   1  16      191.38      179.05      5.13 o 
   8   1  16       22.14       25.76      2.52 o 
   9   1  16       36.66       42.00      2.91 o 
  10   1  16      549.91      539.56     12.08 o 
  11   1  16      100.40       98.51      4.97 o 
  12   1  16       43.13       46.44      3.61 o 
  13   1  16        4.35        4.66      2.44 o 
  14   1  16       93.21      107.00      5.11 o 
  15   1  16        0.06        0.31      2.61 o 
  16   1  16        0.01       -1.29      3.17 o 
   0   2  16       27.49       34.20      3.77 o 
   1   2  16      533.19      509.27     10.31 o 
   2   2  16      382.10      369.39      7.58 o 
   3   2  16      372.71      335.56      7.09 o 
   4   2  16        9.59       11.30      2.00 o 
   5   2  16     1522.96     1413.88     27.97 o 
   6   2  16        3.34        1.17      1.79 o 
   7   2  16     1138.94     1037.99     22.91 o 
   8   2  16      251.04      222.73      5.99 o 
   9   2  16      535.27      522.52     10.84 o 
  10   2  16        0.52        4.76      2.12 o 
  11   2  16      134.97      126.14      5.05 o 
  12   2  16       32.98       35.88      3.34 o 
  13   2  16      203.95      207.72      7.87 o 
  14   2  16       94.67       97.60      5.21 o 
  15   2  16        3.50        6.73      2.98 o 
  16   2  16       66.45       60.31      4.65 o 
   1   3  16      813.07      765.76     14.68 o 
   2   3  16     1302.34     1220.95     21.86 o 
   3   3  16      432.29      447.76      9.66 o 
   4   3  16      222.84      216.44      5.97 o 
   5   3  16       46.55       45.34      3.06 o 
   6   3  16       16.84       13.38      2.41 o 
   7   3  16       30.05       30.28      3.25 o 
   8   3  16      106.22      114.80      6.52 o 
   9   3  16        9.16       12.53      2.86 o 
  10   3  16       53.88       61.31      4.87 o 
  11   3  16        9.57       12.20      3.23 o 
  12   3  16       72.33       82.60      4.67 o 
  13   3  16       30.47       30.90      3.79 o 
  14   3  16        5.37        2.44      3.08 o 
  15   3  16       46.34       69.23      5.84 o 
   0   4  16       76.56       80.52      5.69 o 
   1   4  16      188.03      168.22      6.25 o 
   2   4  16        0.08       -1.40      2.15 o 
   3   4  16      115.82      112.76      4.56 o 
   4   4  16      343.19      354.11      9.04 o 
   5   4  16      605.45      578.98     12.46 o 
   6   4  16        2.64        3.95      2.47 o 
   7   4  16        0.05        0.77      2.50 o 
   8   4  16       41.89       53.93      4.04 o 
   9   4  16        3.24        5.02      2.57 o 
  10   4  16      220.88      222.54      7.68 o 
  11   4  16      109.73      114.34      5.65 o 
  12   4  16        0.62        1.44      3.38 o 
  13   4  16        0.54        6.99      3.01 o 
   1   5  16      172.90      167.13      5.76 o 
   2   5  16        7.28        6.70      2.50 o 
   3   5  16       22.52       22.43      3.00 o 
   4   5  16       29.32       35.37      3.22 o 
   5   5  16       69.08       68.67      4.06 o 
   6   5  16        4.06        5.56      2.75 o 
   7   5  16        8.44       11.73      3.10 o 
   8   5  16      267.95      275.38      8.86 o 
   9   5  16       50.44       65.11      4.87 o 
  10   5  16        1.79        4.88      3.05 o 
   0   6  16       30.49       40.19      7.78 o 
   1   6  16      249.67      249.95      7.88 o 
   2   6  16       39.24       57.71      4.05 o 
   3   6  16       35.86       43.61      3.79 o 
   4   6  16       29.76       36.72      3.53 o 
   5   6  16      284.75      298.12     10.67 o 
   6   6  16        4.28        7.18      3.01 o 
   1   1  17        5.19        5.43      1.66 o 
   2   1  17       15.72       14.11      1.89 o 
   3   1  17      351.79      328.90      6.99 o 
   4   1  17       43.42       40.49      2.38 o 
   5   1  17       17.19       23.96      2.14 o 
   6   1  17       25.40       23.70      2.25 o 
   7   1  17      314.83      341.11      7.73 o 
   8   1  17        0.94        1.15      2.35 o 
   9   1  17      177.85      157.64      5.54 o 
  10   1  17      432.60      430.35     10.35 o 
  11   1  17       35.90       42.55      3.56 o 
  12   1  17       61.31       73.96      4.79 o 
  13   1  17       77.33      103.40      5.35 o 
  14   1  17      491.02      540.81     12.87 o 
  15   1  17      124.11      134.97      5.98 o 
   0   2  17      273.59      277.15      9.66 o 
   1   2  17       17.57       15.61      2.43 o 
   2   2  17      220.33      206.94      5.76 o 
   3   2  17      185.61      147.75      4.86 o 
   4   2  17       66.13       62.34      3.09 o 
   5   2  17      334.87      316.87      6.93 o 
   6   2  17       17.95       15.14      2.36 o 
   7   2  17       36.37       28.59      2.92 o 
   8   2  17      102.09       94.40      4.35 o 
   9   2  17      113.24      108.55      4.83 o 
  10   2  17      121.78      121.62      5.85 o 
  11   2  17        9.86        4.96      2.53 o 
  12   2  17        6.23        3.87      2.55 o 
  13   2  17       13.00       13.19      3.01 o 
  14   2  17       14.81       21.28      3.29 o 
  15   2  17      553.51      593.20     14.01 o 
   1   3  17      223.97      215.14      6.09 o 
   2   3  17      858.89      855.81     16.24 o 
   3   3  17       17.85       14.22      2.44 o 
   4   3  17       57.33       52.65      3.38 o 
   5   3  17       15.31       19.10      2.60 o 
   6   3  17       31.62       28.32      2.93 o 
   7   3  17      334.55      327.65      9.30 o 
   8   3  17       83.59       71.15      4.52 o 
   9   3  17       86.84       77.36      4.67 o 
  10   3  17       44.66       44.67      3.85 o 
  11   3  17        3.16        9.02      4.21 o 
  12   3  17       12.53       13.84      3.69 o 
  13   3  17      193.63      205.02     11.33 o 
  14   3  17        3.75        6.70      3.76 o 
   0   4  17      300.01      298.62     15.84 o 
   1   4  17       36.74       40.68      3.33 o 
   2   4  17      105.03      104.14      6.33 o 
   3   4  17      204.90      223.80      9.88 o 
   4   4  17       17.84       18.15      2.84 o 
   5   4  17      132.13      139.15      5.18 o 
   6   4  17       61.84       61.36      4.20 o 
   7   4  17      259.18      272.57     10.53 o 
   8   4  17       13.81        6.81      2.80 o 
   9   4  17        3.27        5.16      2.82 o 
  10   4  17      165.29      169.76      6.73 o 
  11   4  17       18.68       17.66      3.50 o 
  12   4  17        3.64        3.66      4.38 o 
   1   5  17       18.82       16.39      2.91 o 
   2   5  17      270.02      294.73      7.99 o 
   3   5  17      106.81      113.73      5.01 o 
   4   5  17       15.37       16.89      3.01 o 
   5   5  17      131.95      144.05      5.89 o 
   6   5  17       21.97       35.02      3.65 o 
   7   5  17      365.47      379.26     10.86 o 
   8   5  17       33.42       47.94      4.40 o 
   9   5  17      216.90      208.45      8.95 o 
   0   6  17     1139.06     1268.23     58.58 o 
   1   6  17       34.62       40.99      5.09 o 
   2   6  17       16.01       15.98      3.12 o 
   3   6  17      353.67      396.73      9.93 o 
   0   0  18       82.84       85.31      7.20 o 
   1   0  18     1464.71     1337.13     47.63 o 
   2   0  18      173.58      198.17      7.92 o 
   3   0  18     3111.21     3126.63     87.95 o 
   4   0  18      118.65      105.20      5.32 o 
   5   0  18       74.68       79.10      4.95 o 
   6   0  18      345.03      354.02     11.42 o 
   7   0  18       36.88       33.14      3.90 o 
   8   0  18      133.77      154.44      7.02 o 
   9   0  18      139.26      143.31      6.92 o 
  10   0  18      222.05      235.88      9.27 o 
  11   0  18       32.21       26.81      4.14 o 
  12   0  18      358.02      344.85     12.85 o 
  13   0  18        3.48        4.89      3.77 o 
  14   0  18      653.07      753.99     26.88 o 
  15   0  18       78.05      110.84     14.10 o 
   1   1  18        6.49        7.88      1.82 o 
   2   1  18      264.02      243.79      5.55 o 
   3   1  18       11.89       11.73      1.99 o 
   4   1  18      143.48      131.55      4.16 o 
   5   1  18        3.29        0.97      1.91 o 
   6   1  18        0.48        1.44      2.26 o 
   7   1  18        8.61        1.25      2.59 o 
   8   1  18      151.54      149.82      5.36 o 
   9   1  18       59.44       68.37      4.11 o 
  10   1  18       61.79       65.50      4.08 o 
  11   1  18        0.35       -0.54      2.35 o 
  12   1  18       68.17       68.75      4.37 o 
  13   1  18       44.65       43.61      4.03 o 
  14   1  18       68.84       92.19      5.38 o 
   0   2  18       96.93       89.29      5.81 o 
   1   2  18      688.96      678.33     14.19 o 
   2   2  18      171.16      181.66      5.78 o 
   3   2  18      703.69      672.83     14.22 o 
   4   2  18      120.07      122.27      5.49 o 
   5   2  18       47.14       42.31      3.06 o 
   6   2  18      177.98      191.76      6.84 o 
   7   2  18      166.87      176.28      7.17 o 
   8   2  18      149.15      144.93      7.00 o 
   9   2  18      983.12      967.23     25.50 o 
  10   2  18        0.01        3.91      2.69 o 
  11   2  18        2.04        2.37      2.69 o 
  12   2  18      128.10      140.16      5.83 o 
  13   2  18      123.50      130.07      5.70 o 
  14   2  18       21.09       24.19      3.46 o 
   1   3  18        1.51        5.15      2.31 o 
   2   3  18      217.05      205.00      6.17 o 
   3   3  18       30.42       32.82      3.04 o 
   4   3  18        6.40        3.98      2.27 o 
   5   3  18       61.47       70.80      3.92 o 
   6   3  18        1.32       -0.03      2.50 o 
   7   3  18        0.03       -1.52      2.39 o 
   8   3  18       22.34       28.14      4.50 o 
   9   3  18        0.72        1.74      2.58 o 
  10   3  18       24.34       28.63      4.04 o 
  11   3  18        0.32        2.34      3.09 o 
  12   3  18        0.14       -2.85      4.21 o 
   0   4  18       66.06       72.97      7.27 o 
   1   4  18       99.98       99.06      4.55 o 
   2   4  18      121.22      108.46      4.77 o 
   3   4  18       16.22       11.51      2.67 o 
   4   4  18       30.99       37.46      3.36 o 
   5   4  18      105.41       96.08      4.87 o 
   6   4  18      260.72      264.68      8.68 o 
   7   4  18      152.22      151.89      6.56 o 
   8   4  18       61.59       58.19      5.17 o 
   9   4  18      773.90      795.06     18.68 o 
  10   4  18       25.65       21.28      3.36 o 
   1   5  18        2.74        2.94      2.58 o 
   2   5  18      153.40      175.61      6.71 o 
   3   5  18        8.55       15.66      2.96 o 
   4   5  18      184.19      220.99      6.90 o 
   5   5  18      113.33      121.59      7.05 o 
   6   5  18        1.59        0.49      3.00 o 
   7   5  18      151.10      169.44      8.22 o 
   1   1  19       43.98       55.36      2.96 o 
   2   1  19       23.88       27.06      2.74 o 
   3   1  19      201.97      190.99      5.66 o 
   4   1  19      376.63      354.35      8.20 o 
   5   1  19       13.69       10.10      2.74 o 
   6   1  19      241.21      252.39      7.74 o 
   7   1  19        1.29        3.81      2.47 o 
   8   1  19      398.20      406.12     10.82 o 
   9   1  19       33.36       36.36      3.43 o 
  10   1  19       17.96       26.65      3.15 o 
  11   1  19       18.81       20.10      3.19 o 
  12   1  19       49.48       64.38      4.49 o 
  13   1  19       11.31       10.65      3.14 o 
   0   2  19        4.05        7.68      3.36 o 
   1   2  19       58.25       55.39      3.49 o 
   2   2  19        0.00       -2.07      2.07 o 
   3   2  19      277.09      269.32      7.01 o 
   4   2  19      151.08      138.13      4.94 o 
   5   2  19       17.00       20.32      3.20 o 
   6   2  19       76.57       77.88      5.14 o 
   7   2  19        0.60        3.09      3.08 o 
   8   2  19      127.94      125.84      6.31 o 
   9   2  19       77.70       81.72      5.37 o 
  10   2  19        4.18       -1.36      3.12 o 
  11   2  19      189.38      203.67      8.39 o 
  12   2  19        0.18       -4.06      4.06 o 
   1   3  19        2.20        4.21      2.33 o 
   2   3  19       35.80       46.35      3.49 o 
   3   3  19        0.30       -2.26      2.26 o 
   4   3  19       10.96       12.36      2.72 o 
   5   3  19       47.74       52.99      3.85 o 
   6   3  19       14.94       21.66      3.28 o 
   7   3  19        7.82        9.40      3.03 o 
   8   3  19       10.38       13.49      3.37 o 
   9   3  19       18.63       25.11      3.87 o 
  10   3  19      159.92      172.83      7.70 o 
  11   3  19      161.36      175.02      8.91 o 
   0   4  19       39.29       43.91      5.04 o 
   1   4  19       13.31        6.44      2.72 o 
   2   4  19       48.46       50.91      3.80 o 
   3   4  19       49.34       59.54      4.00 o 
   4   4  19      271.25      281.01      8.06 o 
   5   4  19      144.85      142.67      5.90 o 
   6   4  19       15.38        9.32      3.23 o 
   7   4  19        0.94        1.27      3.11 o 
   8   4  19       28.52       20.99      3.67 o 
   9   4  19      284.54      296.06     12.97 o 
   1   5  19       11.31       14.52      3.08 o 
   2   5  19      216.91      262.64     12.08 o 
   3   5  19       19.20       18.91      3.19 o 
   4   5  19        2.30        6.08      2.75 o 
   0   0  20      475.23      496.46     21.23 o 
   1   0  20      935.00      947.54     29.05 o 
   2   0  20        6.26        8.38      4.13 o 
   3   0  20      273.20      247.89      9.23 o 
   4   0  20      196.44      198.02      8.19 o 
   5   0  20      310.33      290.16     12.02 o 
   6   0  20       10.96       11.95      3.88 o 
   7   0  20       17.58       18.16      3.67 o 
   8   0  20      155.72      146.25      7.17 o 
   9   0  20        0.00        0.91      4.60 o 
  10   0  20      359.18      405.45     16.02 o 
  11   0  20      160.03      183.51     10.50 o 
  12   0  20       54.13       72.53      7.38 o 
   1   1  20       68.55       78.97      4.62 o 
   2   1  20      124.62      134.68      5.25 o 
   3   1  20      378.22      397.72      9.11 o 
   4   1  20       58.05       69.77      6.52 o 
   5   1  20        1.12        4.87      2.53 o 
   6   1  20      217.55      219.31      7.36 o 
   7   1  20       42.48       42.08      3.89 o 
   8   1  20       10.81        9.73      2.92 o 
   9   1  20       13.05       15.15      3.17 o 
  10   1  20       53.32       62.21      4.57 o 
  11   1  20        3.69        7.98      3.12 o 
  12   1  20       87.69      109.55      7.61 o 
   0   2  20      598.70      630.15     18.62 o 
   1   2  20        2.56        9.20      2.49 o 
   2   2  20       19.02       19.17      2.80 o 
   3   2  20       27.93       32.80      3.42 o 
   4   2  20       10.85       12.62      2.93 o 
   5   2  20        3.78        8.20      3.21 o 
   6   2  20        5.29        1.80      2.88 o 
   7   2  20      129.82      125.33      6.46 o 
   8   2  20       62.62       59.12      4.99 o 
   9   2  20        3.92        6.80      3.16 o 
  10   2  20      143.57      154.07      9.58 o 
  11   2  20      181.55      192.75      8.35 o 
   1   3  20       15.12       19.84      2.92 o 
   2   3  20      273.16      250.25      7.52 o 
   3   3  20      541.54      555.50     15.59 o 
   4   3  20       43.28       45.36      3.83 o 
   5   3  20       39.66       31.80      3.84 o 
   6   3  20       17.76       22.62      3.98 o 
   7   3  20        2.89       -0.72      3.50 o 
   8   3  20       53.55       51.75      5.14 o 
   9   3  20        5.63        3.69      3.26 o 
   0   4  20       18.26       22.30      4.63 o 
   1   4  20        0.04        2.11      2.64 o 
   2   4  20       73.06       82.37      4.58 o 
   3   4  20        5.44       11.18      2.83 o 
   4   4  20        3.21       -1.48      2.71 o 
   5   4  20       93.02       91.66      5.49 o 
   6   4  20       32.39       39.45      4.29 o 
   7   4  20        9.74       13.21      3.70 o 
   1   1  21        0.24       -1.30      2.62 o 
   2   1  21       42.55       50.93      4.16 o 
   3   1  21        8.33       10.83      2.96 o 
   4   1  21      132.17      141.03      6.52 o 
   5   1  21      102.69      101.13      5.89 o 
   6   1  21       43.51       41.58      3.85 o 
   7   1  21        8.39        5.80      2.76 o 
   8   1  21       16.72       26.14      3.49 o 
   9   1  21      376.20      387.23     14.33 o 
  10   1  21       47.57       54.53      4.56 o 
   0   2  21       56.77       45.41      5.88 o 
   1   2  21      140.40      158.39      6.62 o 
   2   2  21       15.90       15.48      3.47 o 
   3   2  21       84.06       89.69      4.76 o 
   4   2  21        0.01        4.21      2.86 o 
   5   2  21       47.36       48.69      4.78 o 
   6   2  21        1.34        4.87      3.25 o 
   7   2  21       10.07       10.07      3.35 o 
   8   2  21        3.59        3.73      3.26 o 
   9   2  21      241.20      270.13      9.87 o 
   1   3  21       42.14       44.77      3.80 o 
   2   3  21       37.88       41.31      4.29 o 
   3   3  21        4.16       -2.50      2.55 o 
   4   3  21        3.93        6.24      3.10 o 
   5   3  21       18.61       12.91      3.81 o 
   6   3  21       24.58       29.18      4.55 o 
   7   3  21       11.12       16.73      3.92 o 
   0   4  21        2.16       -3.48      3.48 o 
   1   4  21       75.83       86.32      4.77 o 
   2   4  21        7.34       12.92      3.13 o 
   3   4  21        8.57       12.08      3.32 o 
   0   0  22     1393.37     1380.02     71.86 o 
   1   0  22        7.99       21.95      4.09 o 
   2   0  22        0.18        5.36      3.17 o 
   3   0  22      295.10      342.51     11.94 o 
   4   0  22        1.51        0.58      4.68 o 
   5   0  22      265.99      280.99     15.46 o 
   6   0  22       89.89      111.30      9.61 o 
   7   0  22       42.22       54.93     12.66 o 
   8   0  22       92.00      128.99     10.62 o 
   9   0  22        5.10       17.96      6.53 o 
   1   1  22        5.19        8.62      3.07 o 
   2   1  22       25.95       31.36      3.76 o 
   3   1  22       26.31       22.83      3.45 o 
   4   1  22       17.58       27.02      4.26 o 
   5   1  22      150.04      169.48      9.56 o 
   6   1  22       10.21       13.19      3.82 o 
   7   1  22       27.60       27.47      5.03 o 
   8   1  22       43.72       49.40      5.25 o 
   0   2  22      594.40      660.98     32.06 o 
   1   2  22        5.48       11.61      3.42 o 
   2   2  22        5.45        9.81      3.24 o 
   3   2  22       15.08       21.20      3.67 o 
   4   2  22        0.25        2.32      3.26 o 
   5   2  22       60.14       59.86      5.26 o 
   6   2  22      148.97      161.23      7.74 o 
   7   2  22      239.92      246.61      9.52 o 
   1   3  22       39.02       36.95      4.08 o 
   2   3  22        0.71        1.29      2.98 o 
   3   3  22        0.02        5.29      3.29 o 
   4   3  22        0.43        1.68      3.42 o 
   1   1  23        0.81        2.89      3.96 o 
   2   1  23      280.61      336.98     11.87 o 
   3   1  23       84.06       77.85      6.10 o 
   4   1  23      505.59      574.94     17.79 o 
   5   1  23        8.36       13.87      3.93 o 
   0   2  23      449.32      515.49     19.44 o 
   1   2  23       65.55       78.91      5.43 o 
   2   2  23        5.63        4.91      3.28 o 
   3   2  23       17.39       25.91      5.36 o 
                                                 
